# Supplementary material for: LPCAT1 as a prognostic biomarker and risk indicator for hepatocellular carcinoma: insights into genes related to lipid metabolism
Source: Front Oncol. 2026 Jan 30;16:1707270. doi: 10.3389/fonc.2026.1707270 (PMC12900719; doi:10.3389/fonc.2026.1707270)
Supplement: Supplementary file 2 [file DataSheet2.xlsx]

## Sheet: GO_enrichment
ONTOLOGY	ID	Description	GeneRatio	BgRatio	pvalue	p.adjust	qvalue	geneID	Count	zscore
CC	GO:0005782	peroxisomal matrix	6/54	50/19594	4.76395e-09	9.1706e-08	5.64152e-08	ACAA1/HMGCL/EPHX2/SCP2/HAO2/EHHADH	6	-2.44949
CC	GO:0005777	peroxisome	9/54	141/19594	1.61569e-10	6.22042e-09	3.82664e-09	ACAA1/ACSL1/ACSL4/HMGCL/EPHX2/SCP2/HAO2/EHHADH/SLC27A2	9	-2.33333
CC	GO:0042579	microbody	9/54	141/19594	1.61569e-10	6.22042e-09	3.82664e-09	ACAA1/ACSL1/ACSL4/HMGCL/EPHX2/SCP2/HAO2/EHHADH/SLC27A2	9	-2.33333
MF	GO:0046906	tetrapyrrole binding	11/54	149/18410	4.77216e-13	1.39188e-11	5.77683e-12	CYP2C19/MMUT/CYP2C8/CYP4A11/CYP39A1/CYP2C9/CYP1A2/CYP4F2/PTGIS/CYP2E1/CYP3A4	11	-3.31662
MF	GO:0070330	aromatase activity	8/54	25/18410	3.31596e-15	1.45073e-13	6.02109e-14	CYP2C19/CYP2C8/CYP4A11/CYP2C9/CYP1A2/CYP4F2/CYP2E1/CYP3A4	8	-2.82843
MF	GO:0004497	monooxygenase activity	13/54	103/18410	2.20527e-18	3.85922e-16	1.60172e-16	AKR1C3/CYP2C19/SQLE/CYP2C8/CYP4A11/CYP39A1/CYP2C9/CYP1A2/CYP4F2/AKR1D1/PTGIS/CYP2E1/CYP3A4	13	-2.49615
BP	GO:0008202	steroid metabolic process	22/54	323/18800	3.43695e-25	1.04712e-22	6.57241e-23	AKR1C3/CYP2C19/ACAA1/SQLE/CYP2C8/EPHX2/SCP2/CYP39A1/FDPS/SRD5A1/CYP2C9/CYP1A2/SRD5A2/AKR1D1/SLC27A2/SLC27A5/PON1/HMGCS2/ACADL/APOA1/CYP2E1/CYP3A4	22	-3.41121
BP	GO:0001676	long-chain fatty acid metabolic process	17/54	111/18800	1.41143e-25	6.45022e-23	4.04856e-23	AKR1C3/CYP2C19/ACAA1/CYP2C8/ACSL1/CYP4A11/ACSL4/SCP2/CYP2C9/CYP1A2/CYP4F2/SLC27A2/SLC27A5/ACADL/PTGIS/CYP2E1/CYP3A4	17	-3.15296
BP	GO:0006631	fatty acid metabolic process	27/54	395/18800	2.42452e-31	2.21601e-28	1.39091e-28	AKR1C3/ACADS/CYP2C19/ACAA1/FABP5/CYP2C8/ACSL1/ACSM3/CYP4A11/ACSL4/CBR4/ECHS1/SCP2/BDH2/HAO2/CYP2C9/CYP1A2/EHHADH/CYP4F2/SLC27A2/SLC27A5/GGT5/ACADL/PTGIS/APOA1/CYP2E1/CYP3A4	27	-4.04145

## Sheet: KEGG_enrichment
ONTOLOGY	ID	Description	GeneRatio	BgRatio	pvalue	p.adjust	qvalue	geneID	Count	zscore
KEGG	hsa03320	PPAR signaling pathway	12/47	75/8164	5.85053e-15	3.91986e-13	2.27863e-13	ACAA1/FABP5/ACSL1/ACSL4/SCP2/EHHADH/SLC27A2/PLIN1/SLC27A5/HMGCS2/ACADL/APOA1	12	-2.3094
KEGG	hsa01212	Fatty acid metabolism	9/47	57/8164	2.266e-11	7.59109e-10	4.41273e-10	ACADS/ACAA1/ACSL1/ACSL4/CBR4/ECHS1/SCP2/EHHADH/ACADL	9	-2.33333
KEGG	hsa00590	Arachidonic acid metabolism	9/47	61/8164	4.29492e-11	9.59199e-10	5.57586e-10	AKR1C3/CYP2C19/CYP2C8/EPHX2/CYP2C9/CYP4F2/GGT5/PTGIS/CYP2E1	9	-2.33333
KEGG	hsa04146	Peroxisome	9/47	82/8164	6.64227e-10	1.11258e-08	6.46748e-09	ACAA1/ACSL1/ACSL4/HMGCL/EPHX2/SCP2/HAO2/EHHADH/SLC27A2	9	-2.33333
KEGG	hsa00071	Fatty acid degradation	7/47	43/8164	3.62847e-09	4.86215e-08	2.82639e-08	ACADS/ACAA1/ACSL1/ACSL4/ECHS1/EHHADH/ACADL	7	-1.88982
KEGG	hsa00650	Butanoate metabolism	6/47	27/8164	7.07206e-09	7.76636e-08	4.51462e-08	ACADS/ACSM3/HMGCL/ECHS1/EHHADH/HMGCS2	6	-2.44949
KEGG	hsa00591	Linoleic acid metabolism	6/47	29/8164	1.12512e-08	9.42292e-08	5.47758e-08	CYP2C19/CYP2C8/CYP2C9/CYP1A2/CYP2E1/CYP3A4	6	-2.44949
KEGG	hsa00140	Steroid hormone biosynthesis	7/47	61/8164	4.54596e-08	3.38422e-07	1.96726e-07	AKR1C3/SRD5A1/CYP1A2/SRD5A2/AKR1D1/CYP2E1/CYP3A4	7	-1.88982
KEGG	hsa00120	Primary bile acid biosynthesis	4/47	17/8164	2.17252e-06	1.45501e-05	8.45803e-06	SCP2/CYP39A1/AKR1D1/SLC27A5	4	-2

## Sheet: CIbersor FDR_correction_results
CellType	P_value	FDR	Significant
RMSE	3.33e-11	8.33e-10	Yes
Macrophages M0	7.78e-10	9.73e-09	Yes
Correlation	2.13e-09	1.67e-08	Yes
P-value	2.68e-09	1.67e-08	Yes
Mast cells resting	0.000679	0.003393	Yes
B cells memory	0.001013	0.003809	Yes
Monocytes	0.001066	0.003809	Yes
T cells regulatory (Tregs)	0.0026	0.007917	Yes
NK cells activated	0.00285	0.007917	Yes
T cells follicular helper	0.004129	0.010323	Yes
T cells CD4 memory activated	0.005692	0.012936	Yes
T cells gamma delta	0.006328	0.013183	Yes
NK cells resting	0.038465	0.073972	No
B cells naive	0.054195	0.087595	No
Macrophages M2	0.057435	0.087595	No
Macrophages M1	0.058924	0.087595	No
T cells CD4 memory resting	0.059565	0.087595	No
Plasma cells	0.139062	0.193141	No
Dendritic cells resting	0.173591	0.22841	No
Eosinophils	0.18372	0.22965	No
Neutrophils	0.19781	0.235488	No
T cells CD4 naive	0.320612	0.364331	No
Mast cells activated	0.676599	0.735433	No
Dendritic cells activated	0.788033	0.79354	No
T cells CD8	0.79354	0.79354	No

## Sheet: xCell_FDR_correction_results
CellType	P_value	FDR	Significant
Hepatocytes	8.88e-29	5.95e-27	Yes
HSC	2.36e-15	7.92e-14	Yes
Adipocytes	4.8e-14	8.62e-13	Yes
StromaScore	5.15e-14	8.62e-13	Yes
ly.Endothelial.cells	7.44e-14	9.96e-13	Yes
Th2.cells	2.3e-13	2.57e-12	Yes
Endothelial.cells	1.96e-11	1.87e-10	Yes
mv.Endothelial.cells	1.04e-08	8.7e-08	Yes
Mesangial.cells	2.75e-08	2.05e-07	Yes
Class.switched.memory.B.cells	9.46e-08	6.34e-07	Yes
CLP	2.59e-07	1.58e-06	Yes
pro.B.cells	3.03e-07	1.69e-06	Yes
CD8..naive.T.cells	3.73e-07	1.92e-06	Yes
Keratinocytes	4.92e-07	2.36e-06	Yes
Epithelial.cells	6.99e-07	3.02e-06	Yes
Megakaryocytes	7.21e-07	3.02e-06	Yes
CD4..memory.T.cells	2.23e-06	8.79e-06	Yes
B.cells	6.7e-06	2.38e-05	Yes
NKT	6.76e-06	2.38e-05	Yes
Pericytes	8.07e-06	2.7e-05	Yes
Monocytes	5.35e-05	0.000171	Yes
Mast.cells	7.27e-05	0.000221	Yes
Macrophages.M1	0.000107	0.000302	Yes
Preadipocytes	0.000108	0.000302	Yes
ImmuneScore	0.000492	0.001319	Yes
Astrocytes	0.000915	0.002358	Yes
Smooth.muscle	0.001395	0.003461	Yes
CMP	0.001551	0.003711	Yes
Sebocytes	0.002691	0.006216	Yes
aDC	0.002935	0.006555	Yes
MicroenvironmentScore	0.004035	0.00872	Yes
GMP	0.004728	0.009899	Yes
CD4..Tcm	0.005385	0.010933	Yes
Memory.B.cells	0.012215	0.024071	Yes
Macrophages.M2	0.016042	0.030709	Yes
MEP	0.01699	0.03162	Yes
MPP	0.019315	0.034976	Yes
Neurons	0.027427	0.048357	Yes
CD4..naive.T.cells	0.034854	0.058381	No
cDC	0.040014	0.065389	No
CD8..Tem	0.046649	0.074416	No

## Sheet: GSEA result
ID	Description	setSize	enrichmentScore	NES	pvalue	p.adjust	qvalue	rank	leading_edge	core_enrichment
REACTOME_KINESINS	REACTOME_KINESINS	61	0.638231	1.76142	2.65569e-05	0.00087463	0.000734177	4088	tags=52%, list=22%, signal=41%	TUBAL3/TUBA3C/KLC3/KIF5A/TUBB3/KIF3C/KIF26B/KIF2C/KIF23/KIF4A/KIF20A/KIFC1/KIF18A/KIF18B/KIF15/CENPE/KIF4B/KIF11/TUBB2B/TUBB8/KIF12/TUBA1C/RACGAP1/TUBB6/TUBA1A/TUBA1B/TUBB8B/KIF21B/KIF2A/TUBA4A/KIF20B/KLC2
WP_MATRIX_METALLOPROTEINASES	WP_MATRIX_METALLOPROTEINASES	30	0.700732	1.75977	0.000521388	0.00925556	0.00776925	4342	tags=70%, list=23%, signal=54%	MMP10/MMP12/MMP7/MMP13/MMP9/MMP1/MMP16/MMP3/MMP11/MMP8/TNF/MMP2/MMP14/MMP17/TIMP2/MMP23B/MMP28/MMP20/MMP25/TIMP1/MMP27
REACTOME_O_LINKED_GLYCOSYLATION_OF_MUCINS	REACTOME_O_LINKED_GLYCOSYLATION_OF_MUCINS	62	0.631348	1.74336	3.56859e-05	0.00105085	0.000882095	5023	tags=63%, list=27%, signal=46%	MUC6/MUC5B/MUC5AC/GCNT3/GALNT5/MUC1/CHST4/B3GNT3/GALNT7/GCNT1/B3GNT4/MUC13/B3GNT7/A4GNT/GALNT3/MUC20/MUC21/B3GNT9/B3GNT8/ST6GALNAC4/MUC3A/GALNT14/GALNT8/GALNT6/MUC12/MUC17/MUC15/GALNT12/MUCL1/B3GNT5/B4GALT5/GALNT4/MUC16/GALNT18/B3GNT6/GALNT10/GALNT17/B3GNTL1/MUC4
PID_SYNDECAN_1_PATHWAY	PID_SYNDECAN_1_PATHWAY	46	0.651174	1.74093	0.000176041	0.00383158	0.00321628	4314	tags=59%, list=23%, signal=45%	COL11A1/MMP7/COL10A1/COL9A2/MMP9/MMP1/COL8A2/COL11A2/COL1A1/COL16A1/COL1A2/COL3A1/HGF/HPSE/COL6A3/COL2A1/COL4A6/COL5A1/TGFB1/LAMA5/COL13A1/CCL5/COL4A5/COL12A1/COL6A2/COL5A2/COL8A1
REACTOME_COLLAGEN_DEGRADATION	REACTOME_COLLAGEN_DEGRADATION	64	0.6159	1.70722	0.000123638	0.00289221	0.00242776	2093	tags=41%, list=11%, signal=36%	MMP10/MMP12/COL11A1/MMP7/COL10A1/MMP13/PRSS2/COL9A2/MMP9/MMP1/COL8A2/MMP3/COL11A2/MMP11/COL1A1/COL16A1/COL1A2/COL3A1/MMP8/MMP2/MMP14/COL6A3/COL2A1/COL4A6/COL5A1/ADAM9
WP_PROSTAGLANDIN_SIGNALING	WP_PROSTAGLANDIN_SIGNALING	33	0.666156	1.70713	0.000369639	0.00700913	0.00588356	4572	tags=61%, list=24%, signal=46%	PTGES/MMP9/CXCL1/IL17F/IL1A/CXCL8/TNF/IFNG/IL12A/PYCARD/TGFB1/IL1B/CSF1/PTGER4/AREG/CCR2/NLRP3/PTGER2/PIK3CG/CXCL9
REACTOME_DEFECTIVE_GALNT3_CAUSES_HFTC	REACTOME_DEFECTIVE_GALNT3_CAUSES_HFTC	16	0.762592	1.7042	0.000759101	0.0122583	0.0102898	3644	tags=81%, list=19%, signal=66%	MUC6/MUC5B/MUC5AC/MUC1/MUC13/GALNT3/MUC20/MUC21/MUC3A/MUC12/MUC17/MUC15/MUCL1
KEGG_INTESTINAL_IMMUNE_NETWORK_FOR_IGA_PRODUCTION	KEGG_INTESTINAL_IMMUNE_NETWORK_FOR_IGA_PRODUCTION	45	0.634208	1.69559	0.000773393	0.012409	0.0104163	4609	tags=67%, list=24%, signal=50%	AICDA/TNFRSF17/CCL28/IL4/HLA-DOA/CD80/TGFB1/TNFSF13B/HLA-DOB/HLA-DMB/IL10/HLA-DQB1/ICOS/TNFRSF13B/HLA-DRA/HLA-DQA2/HLA-DQA1/CD86/HLA-DMA/HLA-DRB1/TNFRSF13C/CCR10/HLA-DPA1/HLA-DPB1/IL15RA/ITGA4/HLA-DRB5/CXCR4/IL15/TNFSF13
REACTOME_MET_ACTIVATES_PTK2_SIGNALING	REACTOME_MET_ACTIVATES_PTK2_SIGNALING	30	0.674505	1.6939	0.00169577	0.0223102	0.0187275	3023	tags=53%, list=16%, signal=45%	LAMC2/COL11A1/LAMA1/ITGA3/COL11A2/COL1A1/COL1A2/COL3A1/HGF/ITGA2/COL2A1/COL5A1/SRC/LAMB1/LAMA5/COL24A1
REACTOME_DEFECTIVE_C1GALT1C1_CAUSES_TNPS	REACTOME_DEFECTIVE_C1GALT1C1_CAUSES_TNPS	17	0.745125	1.6919	0.00145229	0.0200042	0.0167918	3644	tags=71%, list=19%, signal=57%	MUC6/MUC5B/MUC5AC/MUC1/MUC13/MUC20/MUC21/MUC3A/MUC12/MUC17/MUC15/MUCL1
REACTOME_ACYL_CHAIN_REMODELLING_OF_PE	REACTOME_ACYL_CHAIN_REMODELLING_OF_PE	29	0.675176	1.68711	0.00116528	0.0172938	0.0145167	3643	tags=52%, list=19%, signal=42%	PLA2G4D/PLA2G4F/PLA2G2D/MBOAT2/PLA2G4A/PLBD1/LPCAT4/PLAAT1/PLAAT5/PLA2G1B/PLA2G3/PLA2R1/PLA2G10/PLA2G4E/PLA2G2E
REACTOME_DECTIN_2_FAMILY	REACTOME_DECTIN_2_FAMILY	26	0.689474	1.68708	0.00170246	0.0223102	0.0187275	4280	tags=73%, list=23%, signal=57%	MUC6/MUC5B/MUC5AC/MUC1/CLEC6A/MUC13/MUC20/SYK/FCER1G/MUC21/MUC3A/CLEC4C/MUC12/MUC17/MUC15/CLEC4E/MUCL1/CLEC4D/MUC16
WP_GASTRIC_ACID_PRODUCTION	WP_GASTRIC_ACID_PRODUCTION	11	0.812137	1.68626	0.00152714	0.0207741	0.0174381	935	tags=36%, list=5%, signal=35%	GAST/MUC6/CCK/PGC
REACTOME_MET_PROMOTES_CELL_MOTILITY	REACTOME_MET_PROMOTES_CELL_MOTILITY	41	0.636542	1.68042	0.00097565	0.015168	0.0127322	3106	tags=41%, list=16%, signal=35%	LAMC2/COL11A1/LAMA1/ITGA3/COL11A2/COL1A1/COL1A2/COL3A1/HGF/ITGA2/COL2A1/COL5A1/SRC/LAMB1/LAMA5/COL24A1/TNS4
REACTOME_VOLTAGE_GATED_POTASSIUM_CHANNELS	REACTOME_VOLTAGE_GATED_POTASSIUM_CHANNELS	43	0.631714	1.67773	0.000446454	0.00820498	0.00688737	2707	tags=49%, list=14%, signal=42%	KCNG3/KCNH2/KCNF1/KCNV1/KCND2/KCNH3/KCNQ4/KCNQ3/KCNA2/KCNG1/KCNS1/KCNH4/KCNH7/KCNQ2/KCNQ1/KCNB2/KCNQ5/KCNC1/KCNC2/KCNA4/KCNA6
WP_BURN_WOUND_HEALING	WP_BURN_WOUND_HEALING	101	0.576297	1.67657	3.16644e-05	0.00097847	0.000821341	4554	tags=50%, list=24%, signal=38%	ADAM12/LIN28A/CHRNA7/MMP13/S100A9/MMP9/FOXE1/CXCL1/MMP1/S100A11/TGFB2/SFRP2/S100A6/MMP3/IL1A/EGF/TLR7/COL1A1/COL1A2/FGFR1/HGF/CXCL8/TNF/MMP2/TLR8/TNC/SCEL/F13A1/ACHE/IL1B/TIMP2/LY96/TGFB3/MMP28/SERPINH1/FGFR3/LGALS1/CD3E/TLR2/ACTA1/CDK16/TIMP1/CD248/TLR1/ICAM1/CXCR4/TLR6/IFNB1/IL15/TLR5
REACTOME_ACYL_CHAIN_REMODELLING_OF_PC	REACTOME_ACYL_CHAIN_REMODELLING_OF_PC	27	0.674189	1.66303	0.00234543	0.0278228	0.0233549	3643	tags=56%, list=19%, signal=45%	PLA2G4D/PLA2G4F/LPCAT1/PLA2G2D/MBOAT2/PLA2G4A/PLBD1/LPCAT4/PLA2G1B/PLA2G3/PLA2R1/PLA2G10/PLA2G4E/PLB1/PLA2G2E
WP_MICROGLIA_PATHOGEN_PHAGOCYTOSIS_PATHWAY	WP_MICROGLIA_PATHOGEN_PHAGOCYTOSIS_PATHWAY	40	0.63153	1.663	0.00119857	0.0176472	0.0148133	4575	tags=68%, list=24%, signal=51%	TREM1/CYBA/FCGR1A/TREM2/NCF1/ITGAM/CYBB/SYK/FCER1G/NCF2/RAC2/VAV3/ARPC1B/VAV1/PIK3R6/ITGB2/HCK/C1QB/PIK3CD/C1QC/NCKAP1L/TYROBP/C1QA/NCF4/SIGLEC7/PIK3CG/PIK3R2
REACTOME_RESOLUTION_OF_SISTER_CHROMATID_COHESION	REACTOME_RESOLUTION_OF_SISTER_CHROMATID_COHESION	126	0.56166	1.65883	1.21711e-05	0.000461581	0.000387458	3897	tags=38%, list=21%, signal=30%	TUBAL3/TUBA3C/TUBB3/CDC20/KIF2C/PLK1/AURKB/SKA1/BUB1B/CENPA/CENPM/NUF2/CCNB1/ERCC6L/CENPF/BIRC5/BUB1/KIF18A/CDCA8/CDK1/CENPI/CENPE/SGO2/CCNB2/NDC80/TUBB2B/SPC25/ZWINT/TUBB8/CENPO/CDCA5/CENPK/RCC2/MAD2L1/TUBA1C/SGO1/TUBB6/KNTC1/CENPL/TUBA1A/TUBA1B/CENPH/TUBB8B/KIF2A/MAPRE1/TUBA4A/SPDL1/INCENP
REACTOME_TERMINATION_OF_O_GLYCAN_BIOSYNTHESIS	REACTOME_TERMINATION_OF_O_GLYCAN_BIOSYNTHESIS	23	0.686572	1.6543	0.00275263	0.0320457	0.0268996	3141	tags=52%, list=17%, signal=44%	MUC6/MUC5B/MUC5AC/MUC1/MUC13/MUC20/MUC21/ST6GALNAC4/MUC3A/MUC12/MUC17/MUC15
REACTOME_ADHERENS_JUNCTIONS_INTERACTIONS	REACTOME_ADHERENS_JUNCTIONS_INTERACTIONS	33	0.642721	1.64707	0.00113314	0.0171894	0.014429	2288	tags=33%, list=12%, signal=29%	CDH10/CDH17/CDH9/CDH11/CDH6/CDH3/CADM3/NECTIN4/CDH18/CADM2/CDH24
KEGG_LEISHMANIA_INFECTION	KEGG_LEISHMANIA_INFECTION	69	0.589815	1.64401	0.000471793	0.00855723	0.00718305	4076	tags=55%, list=22%, signal=43%	TGFB2/CYBA/FCGR1A/IL1A/IL4/NCF1/ITGAM/MARCKSL1/TNF/IFNG/IL12A/HLA-DOA/MAPK12/MAPK13/CR1/NCF2/TGFB1/HLA-DOB/IL1B/HLA-DMB/IL10/ITGB2/HLA-DQB1/FCGR2A/FCGR3A/HLA-DRA/PRKCB/HLA-DQA2/HLA-DQA1/TGFB3/HLA-DMA/HLA-DRB1/HLA-DPA1/HLA-DPB1/NCF4/TLR2/ITGA4/HLA-DRB5
REACTOME_O_LINKED_GLYCOSYLATION	REACTOME_O_LINKED_GLYCOSYLATION	110	0.561885	1.64327	3.38833e-05	0.0010218	0.000857717	5051	tags=51%, list=27%, signal=37%	MUC6/MUC5B/MUC5AC/GCNT3/GALNT5/MUC1/CHST4/B3GNT3/GALNT7/GCNT1/B3GNT4/MUC13/B3GNT7/A4GNT/ADAMTS14/GALNT3/MUC20/MUC21/B3GNT9/B3GNT8/ST6GALNAC4/MUC3A/GALNT14/ADAMTS3/GALNT8/THBS2/GALNT6/ADAMTS6/MUC12/MUC17/SEMA5B/MUC15/GALNT12/SPON1/ADAMTS15/LARGE2/MUCL1/ADAMTS9/B3GNT5/ADAMTS12/B4GALT5/ADAMTS19/GALNT4/ADAMTS10/THSD7B/MUC16/GALNT18/THSD4/B3GNT6/GALNT10/ADAMTS5/GALNT17/ADAMTS2/B3GNTL1/MUC4/POMK
KEGG_TYPE_I_DIABETES_MELLITUS	KEGG_TYPE_I_DIABETES_MELLITUS	41	0.62033	1.63763	0.00202319	0.0250695	0.0210437	4076	tags=61%, list=22%, signal=48%	GAD2/GAD1/PTPRN/IL1A/TNF/IFNG/IL12A/HLA-DOA/CD80/HLA-DOB/IL1B/HLA-DMB/HLA-DQB1/HLA-DRA/LTA/FASLG/HLA-DQA2/HLA-DQA1/CD86/HLA-DMA/HLA-DRB1/HLA-DPA1/HLA-DPB1/GZMB/HLA-DRB5
PID_WNT_SIGNALING_PATHWAY	PID_WNT_SIGNALING_PATHWAY	28	0.655162	1.63068	0.00314866	0.0359867	0.0302077	2359	tags=46%, list=13%, signal=41%	WNT7B/CTHRC1/DKK1/FZD7/KREMEN2/FZD10/FZD2/FZD1/WNT2/ROR2/WIF1/WNT1/WNT7A
WP_CELLTYPE_DEPENDENT_SELECTIVITY_OF_CCK2R_SIGNALING	WP_CELLTYPE_DEPENDENT_SELECTIVITY_OF_CCK2R_SIGNALING	13	0.752965	1.62902	0.00486147	0.0492642	0.041353	3357	tags=69%, list=18%, signal=57%	CCKBR/CCK/RYR1/DAGLA/CD38/TRPC1/RYR2/CNR1/PLCB1
REACTOME_ECM_PROTEOGLYCANS	REACTOME_ECM_PROTEOGLYCANS	76	0.5795	1.62856	0.000326512	0.00647337	0.00543384	4410	tags=55%, list=23%, signal=43%	LAMA1/HAPLN1/COL9A2/ITGB6/COMP/VCAN/ACAN/TGFB2/COL1A1/MUSK/COL1A2/COL3A1/FMOD/IBSP/ITGA2/COL6A3/COL2A1/PTPRS/COL4A6/COL5A1/ITGA2B/TNC/TGFB1/MATN3/NCAM1/ITGAV/LAMB1/BCAN/AGRN/LAMA5/LUM/TGFB3/MATN1/MATN4/DMP1/COL4A5/ITGAX/LRP4/LAMC1/COL6A2/COL5A2/BGN
REACTOME_SYNAPTIC_ADHESION_LIKE_MOLECULES	REACTOME_SYNAPTIC_ADHESION_LIKE_MOLECULES	21	0.689476	1.62847	0.00382403	0.0414353	0.0347814	2184	tags=43%, list=12%, signal=38%	GRIN1/GRIN2B/GRIN2D/DLG3/GRIA4/LRFN4/LRFN1/PTPRS/GRIN2A
WP_EICOSANOID_SYNTHESIS	WP_EICOSANOID_SYNTHESIS	23	0.673979	1.62396	0.00507523	0.0504099	0.0423148	3395	tags=48%, list=18%, signal=39%	PTGES/PTGDS/ALOX5/PLA2G4A/DPEP1/ALOX5AP/ALOX15B/PTGS1/PTGIS/GGT1/TBXAS1
REACTOME_ACYL_CHAIN_REMODELLING_OF_PG	REACTOME_ACYL_CHAIN_REMODELLING_OF_PG	18	0.706872	1.62285	0.00493426	0.0496002	0.0416351	3643	tags=61%, list=19%, signal=49%	PLA2G4D/PLA2G4F/LPCAT1/PLA2G2D/PLA2G4A/LPCAT4/PLA2G1B/PLA2G3/PLA2R1/PLA2G10/PLA2G2E
REACTOME_COLLAGEN_FORMATION	REACTOME_COLLAGEN_FORMATION	90	0.562664	1.6197	0.00031565	0.00632058	0.00530558	5324	tags=59%, list=28%, signal=42%	LAMC2/COL11A1/MMP7/COL10A1/MMP13/COL9A2/CTSV/MMP9/ITGB4/COL8A2/MMP3/COL11A2/P3H3/ADAMTS14/COL1A1/COL16A1/COLGALT2/COL1A2/COL3A1/COL6A3/COL2A1/COL4A6/COL5A1/ADAMTS3/TLL2/COL28A1/LOX/COL24A1/COL20A1/P3H2/COL21A1/LOXL3/COL13A1/MMP20/COL4A5/SERPINH1/COL12A1/COL19A1/LOXL4/COL6A2/PLOD2/P4HA3/COL5A2/COL8A1/LOXL2/LOXL1/PXDN/ADAMTS2/COLGALT1/COL6A1/COL4A2/P3H1/CTSS
KEGG_AXON_GUIDANCE	KEGG_AXON_GUIDANCE	129	0.546871	1.6196	5.64111e-05	0.00156886	0.00131692	4591	tags=36%, list=24%, signal=28%	EPHA6/EFNA5/PAK5/SEMA3E/CHP2/SEMA3C/EPHB3/DPYSL5/SEMA3A/SEMA6A/EPHA5/EPHA8/PAK6/NTNG1/EPHB6/PAK3/LIMK1/PLXNB3/L1CAM/ABLIM2/PLXNA3/EFNA3/UNC5A/SLIT1/PLXNA1/NFATC4/RAC2/SLIT2/SEMA4A/UNC5B/NCK2/SEMA4D/UNC5D/SEMA5B/SEMA3D/EPHA3/LRRC4C/SRGAP1/LIMK2/CXCR4/EFNA4/NFATC1/ROBO1/SEMA3B/SEMA4F/EFNB1/ROBO3
REACTOME_ACTIVATION_OF_MATRIX_METALLOPROTEINASES	REACTOME_ACTIVATION_OF_MATRIX_METALLOPROTEINASES	33	0.630952	1.61691	0.00183207	0.02334	0.0195919	2612	tags=55%, list=14%, signal=47%	MMP10/PRSS1/MMP7/MMP13/PRSS2/CTSV/MMP9/MMP1/MMP16/MMP3/MMP11/MMP8/MMP2/MMP14/CTSK/MMP17/CTRB1/TIMP2
WP_HIPPOMERLIN_SIGNALING_DYSREGULATION	WP_HIPPOMERLIN_SIGNALING_DYSREGULATION	119	0.549374	1.6169	6.42775e-05	0.00176102	0.00147822	3568	tags=33%, list=19%, signal=27%	CDH10/CDH17/ITGB8/PAK5/CDH9/ITGB6/ITGA3/ITGB4/CDH11/PAK6/CDH6/IGF1R/CDH3/PAK3/CD44/CDH16/FGFR1/CDH18/ITGAM/TEAD2/ITGA2/LIN28B/NTRK2/TEAD4/ITGA2B/FOXM1/CDH24/ITGAV/ITGB2/PDGFRA/PLCB4/PRKAR2B/NTRK1/ITGAD/CSF1R/CDH20/FGFR3/ITGAX/CDH15
REACTOME_EPH_EPHRIN_MEDIATED_REPULSION_OF_CELLS	REACTOME_EPH_EPHRIN_MEDIATED_REPULSION_OF_CELLS	51	0.599929	1.61643	0.00121686	0.0178117	0.0149514	2474	tags=25%, list=13%, signal=22%	EPHA6/EFNA5/EPHA10/EPHB3/MMP9/EPHA5/DNM1/EPHA8/EPHB6/MMP2/EFNA3/VAV3/SRC
KEGG_GRAFT_VERSUS_HOST_DISEASE	KEGG_GRAFT_VERSUS_HOST_DISEASE	37	0.619414	1.61642	0.00454798	0.047277	0.039685	4076	tags=57%, list=22%, signal=45%	IL1A/TNF/IFNG/HLA-DOA/CD80/HLA-DOB/IL1B/HLA-DMB/HLA-DQB1/HLA-DRA/FASLG/HLA-DQA2/HLA-DQA1/CD86/HLA-DMA/HLA-DRB1/HLA-DPA1/KLRC1/HLA-DPB1/GZMB/HLA-DRB5
WP_DOPAMINERGIC_NEUROGENESIS	WP_DOPAMINERGIC_NEUROGENESIS	30	0.643481	1.61599	0.00589033	0.0558466	0.0468784	2264	tags=53%, list=12%, signal=47%	SLC6A3/EN1/SOX2/NKX6-1/FGF8/PITX3/EN2/GLI1/GLI2/LMX1B/NKX2-2/CDKN1C/NEUROD1/WNT1/TGFB1/OTX2
REACTOME_ASSEMBLY_OF_COLLAGEN_FIBRILS_AND_OTHER_MULTIMERIC_STRUCTURES	REACTOME_ASSEMBLY_OF_COLLAGEN_FIBRILS_AND_OTHER_MULTIMERIC_STRUCTURES	61	0.585119	1.61484	0.000940692	0.0148085	0.0124305	5132	tags=57%, list=27%, signal=42%	LAMC2/COL11A1/MMP7/COL10A1/MMP13/COL9A2/CTSV/MMP9/ITGB4/COL8A2/MMP3/COL11A2/COL1A1/COL1A2/COL3A1/COL6A3/COL2A1/COL4A6/COL5A1/TLL2/LOX/COL24A1/LOXL3/MMP20/COL4A5/COL12A1/LOXL4/COL6A2/COL5A2/COL8A1/LOXL2/LOXL1/PXDN/COL6A1/COL4A2
REACTOME_MHC_CLASS_II_ANTIGEN_PRESENTATION	REACTOME_MHC_CLASS_II_ANTIGEN_PRESENTATION	124	0.547305	1.61118	9.00334e-05	0.00223122	0.00187292	4088	tags=40%, list=22%, signal=31%	TUBAL3/CTSE/TUBA3C/KLC3/KIF5A/CTSV/TUBB3/KIF3C/DNM1/KIF2C/KIF23/KIF4A/KIF20A/AP1M2/KIF18A/KIF15/CENPE/HLA-DQB2/IFI30/HLA-DOA/KIF4B/KIF11/LAG3/HLA-DOB/TUBB2B/CTSK/TUBB8/CTSC/HLA-DMB/HLA-DQB1/SH3GL2/TUBA1C/RACGAP1/TUBB6/HLA-DRA/HLA-DQA2/HLA-DQA1/AP1S3/HLA-DMA/HLA-DRB1/TUBA1A/HLA-DPA1/TUBA1B/TUBB8B/KIF2A/HLA-DPB1/TUBA4A/HLA-DRB5/KLC2
WP_GENES_CONTROLLING_NEPHROGENESIS	WP_GENES_CONTROLLING_NEPHROGENESIS	44	0.604412	1.60987	0.00316558	0.0359933	0.0302132	2533	tags=39%, list=13%, signal=34%	FOXD1/LHX1/HOXD11/WT1/HOXA11/NPHS2/ITGA3/NPHS1/EYA1/FGF8/ETV4/LMX1B/HNF1B/SLIT2/SIX1/NCK2/GLI3
REACTOME_COPI_DEPENDENT_GOLGI_TO_ER_RETROGRADE_TRAFFIC	REACTOME_COPI_DEPENDENT_GOLGI_TO_ER_RETROGRADE_TRAFFIC	100	0.553473	1.60766	0.000299851	0.00605263	0.00508066	4088	tags=34%, list=22%, signal=27%	TUBAL3/TUBA3C/KLC3/KIF5A/TUBB3/KIF3C/KIF26B/KIF2C/KIF23/KIF4A/KIF20A/KIFC1/KIF18A/KIF18B/KIF15/CENPE/TMED3/KIF4B/KIF11/TUBB2B/TUBB8/KIF12/TUBA1C/RACGAP1/TUBB6/TUBA1A/TUBA1B/TUBB8B/KIF21B/KDELR3/KIF2A/TUBA4A/KIF20B/KLC2
WP_NEURAL_CREST_DIFFERENTIATION	WP_NEURAL_CREST_DIFFERENTIATION	101	0.550195	1.60064	0.000351428	0.0067147	0.00563641	2789	tags=33%, list=15%, signal=28%	OLIG3/LHX1/TFAP2A/DLL3/DMBX1/MSX2/BMP7/ISL1/OLIG2/CDH6/TFAP2B/FGF8/TLX2/OLIG1/COL11A2/PAX3/FOXD3/PRTG/LHX5/HDAC9/FGFR1/ZIC5/CTBP2/MITF/TWIST1/COL2A1/WNT1/HOXA1/SOX9/MYB/DLX5/SOX10/GBX2
WP_CCL18_SIGNALING_PATHWAY	WP_CCL18_SIGNALING_PATHWAY	33	0.623779	1.59853	0.00253288	0.0299047	0.0251024	2152	tags=30%, list=11%, signal=27%	NEFL/TFAP2A/MMP9/SLC2A1/CD44/COL1A2/MMP2/TWIST1/TEAD4/CCR8
PID_PLK1_PATHWAY	PID_PLK1_PATHWAY	45	0.597698	1.59797	0.00569708	0.0548454	0.046038	4131	tags=47%, list=22%, signal=37%	CDC20/PLK1/BUB1B/KIF20A/CLSPN/CCNB1/ERCC6L/BUB1/CDK1/CENPE/TPX2/ECT2/NDC80/SGO1/CDC25B/FBXO5/PRC1/KIF2A/CDC25C/INCENP/BORA
REACTOME_RECYCLING_PATHWAY_OF_L1	REACTOME_RECYCLING_PATHWAY_OF_L1	49	0.592088	1.5879	0.00286951	0.033195	0.0278643	3840	tags=37%, list=20%, signal=29%	TUBAL3/TUBA3C/TUBB3/DNM1/KIF4A/RPS6KA6/L1CAM/KIF4B/TUBB2B/TUBB8/SRC/SH3GL2/TUBA1C/TUBB6/TUBA1A/TUBA1B/TUBB8B/TUBA4A
WP_CELL_DIFFERENTIATION_INDEX	WP_CELL_DIFFERENTIATION_INDEX	14	0.726505	1.5841	0.0129881	0.102756	0.0862548	2478	tags=36%, list=13%, signal=31%	TLX3/LEFTY1/TLX2/MYOD1/LEFTY2
REACTOME_ACYL_CHAIN_REMODELLING_OF_PS	REACTOME_ACYL_CHAIN_REMODELLING_OF_PS	22	0.663302	1.58408	0.0134573	0.105261	0.0883576	4008	tags=55%, list=21%, signal=43%	PLA2G4D/PLA2G4F/PLA2G2D/PLA2G4A/LPCAT4/OSBPL10/PLA2G1B/PLA2R1/PLA2G10/PLA2G4E/PLA2G2E/OSBPL5
KEGG_ALLOGRAFT_REJECTION	KEGG_ALLOGRAFT_REJECTION	35	0.609992	1.5827	0.00535302	0.0525435	0.0441058	4076	tags=60%, list=22%, signal=47%	IL4/TNF/IFNG/IL12A/HLA-DOA/CD80/HLA-DOB/HLA-DMB/IL10/HLA-DQB1/HLA-DRA/FASLG/HLA-DQA2/HLA-DQA1/CD86/HLA-DMA/HLA-DRB1/HLA-DPA1/HLA-DPB1/GZMB/HLA-DRB5
WP_PROSTAGLANDIN_AND_LEUKOTRIENE_METABOLISM_IN_SENESCENCE	WP_PROSTAGLANDIN_AND_LEUKOTRIENE_METABOLISM_IN_SENESCENCE	31	0.623445	1.57759	0.00791965	0.070544	0.0592156	4037	tags=45%, list=21%, signal=36%	PTGES/PTGDS/ALOX5/PLA2G4A/ALOX5AP/ALOX15B/PTGS1/PTGIS/PTGER4/PLCB1/TBXAS1/PRXL2B/ADCY3/PTGER2
REACTOME_FGFR1C_LIGAND_BINDING_AND_ACTIVATION	REACTOME_FGFR1C_LIGAND_BINDING_AND_ACTIVATION	12	0.738785	1.57624	0.0152803	0.11249	0.0944259	2343	tags=67%, list=12%, signal=58%	FGF9/FGF5/FGF8/FGF20/FGFR1/ANOS1/FGF1/FGF4
KEGG_HYPERTROPHIC_CARDIOMYOPATHY_HCM	KEGG_HYPERTROPHIC_CARDIOMYOPATHY_HCM	83	0.551738	1.57182	0.000552005	0.00966202	0.00811043	5416	tags=54%, list=29%, signal=39%	ITGB8/CACNG6/ITGB6/ITGA3/ITGB4/TGFB2/CACNG4/TNNI3/TNNC1/CACNG5/TNF/ITGA2/CACNB1/CACNB3/ITGA2B/RYR2/TGFB1/MYH7/MYH6/ITGAV/TPM4/TPM2/MYBPC3/CACNA1S/CACNG8/CACNA1F/CACNA2D1/TGFB3/SGCG/CACNG1/TNNT2/CACNG7/CACNA2D2/CACNA1D/ITGA4/ITGA11/CACNA2D4/MYL2/TPM3/PRKAA2/ITGA5/ACTG1/DES/SLC8A1/ITGA8
REACTOME_ACTIVATION_OF_ATR_IN_RESPONSE_TO_REPLICATION_STRESS	REACTOME_ACTIVATION_OF_ATR_IN_RESPONSE_TO_REPLICATION_STRESS	37	0.601287	1.56912	0.00880545	0.0767945	0.0644624	3984	tags=49%, list=21%, signal=38%	CLSPN/MCM10/ORC1/CDC6/CHEK1/ORC6/CDC25A/CDC45/CDC7/MCM2/MCM4/MCM6/MCM7/DBF4/MCM3/CDC25C/RFC4/MCM8
REACTOME_POTASSIUM_CHANNELS	REACTOME_POTASSIUM_CHANNELS	103	0.535556	1.56106	0.000723792	0.0118409	0.00993938	2894	tags=40%, list=15%, signal=34%	KCNJ16/HCN4/KCNK2/KCNG3/KCNH2/KCNF1/KCNV1/HCN1/KCND2/KCNJ10/KCNMB4/KCNH3/KCNQ4/KCNQ3/KCNA2/KCNG1/KCNS1/GABBR1/GNB3/ABCC8/GNGT1/KCNK3/KCNJ11/KCNMB3/KCNH4/KCNH7/KCNMB2/KCNQ2/KCNK10/KCNQ1/KCNK9/KCNB2/KCNQ5/KCNC1/KCNC2/KCNN4/KCNA4/KCNA6/GNG8/GNG4/KCNN1
KEGG_HEMATOPOIETIC_CELL_LINEAGE	KEGG_HEMATOPOIETIC_CELL_LINEAGE	84	0.546384	1.56084	0.000341515	0.00657548	0.00551955	4076	tags=51%, list=22%, signal=40%	EPO/CR2/ITGA3/IL11/CD1A/FCGR1A/CD7/CD19/CD44/CSF3R/IL2RA/IL1A/IL4/ITGAM/TNF/CD38/ITGA2/ITGA2B/CR1/CD3D/CD1B/CD22/CD8B/IL1B/CSF1/MS4A1/IL9R/CSF2RA/CD3G/HLA-DRA/HLA-DRB1/CD8A/CD37/CSF1R/KITLG/CD2/CSF2/KIT/CD3E/ITGA4/CD33/CD5/HLA-DRB5
REACTOME_ACTIVATION_OF_THE_TFAP2_AP_2_FAMILY_OF_TRANSCRIPTION_FACTORS	REACTOME_ACTIVATION_OF_THE_TFAP2_AP_2_FAMILY_OF_TRANSCRIPTION_FACTORS	12	0.731216	1.56009	0.0182764	0.126022	0.105785	1576	tags=33%, list=8%, signal=31%	TFAP2A/TFAP2C/TFAP2B/TFAP2E
KEGG_PRIMARY_IMMUNODEFICIENCY	KEGG_PRIMARY_IMMUNODEFICIENCY	35	0.601231	1.55997	0.00746046	0.0674135	0.0565878	4027	tags=60%, list=21%, signal=47%	AICDA/CD19/IGLL1/IL2RG/CD79A/AIRE/CD3D/CD8B/JAK3/ICOS/TNFRSF13B/CIITA/TNFRSF13C/CD8A/BTK/PTPRC/TAP1/LCK/CD3E/DCLRE1C/ADA
BIOCARTA_SRCRPTP_PATHWAY	BIOCARTA_SRCRPTP_PATHWAY	11	0.751085	1.55949	0.0113743	0.0921359	0.0773401	3699	tags=55%, list=20%, signal=44%	CCNB1/CDK1/CDC25A/PRKCB/CDC25B/CDC25C
SIG_REGULATION_OF_THE_ACTIN_CYTOSKELETON_BY_RHO_GTPASES	SIG_REGULATION_OF_THE_ACTIN_CYTOSKELETON_BY_RHO_GTPASES	35	0.600958	1.55926	0.00762906	0.068689	0.0576585	2153	tags=31%, list=11%, signal=28%	PAK5/FLNC/PAK6/FSCN2/PAK3/LIMK1/MYH2/MYLK2/FLNA/PFN2/FSCN1
REACTOME_FGFR1_LIGAND_BINDING_AND_ACTIVATION	REACTOME_FGFR1_LIGAND_BINDING_AND_ACTIVATION	16	0.697592	1.55894	0.00711874	0.0645587	0.0541915	2343	tags=56%, list=12%, signal=49%	FGF9/FGF5/FGF8/FGF20/FGFR1/ANOS1/FGF3/FGF1/FGF4
REACTOME_UNWINDING_OF_DNA	REACTOME_UNWINDING_OF_DNA	12	0.73022	1.55797	0.0182764	0.126022	0.105785	5096	tags=100%, list=27%, signal=73%	GINS1/CDC45/MCM2/MCM4/GINS4/MCM6/MCM7/MCM3/MCM8/GINS3/MCM5/GINS2
WP_INTERACTIONS_BETWEEN_IMMUNE_CELLS_AND_MICRORNAS_IN_TUMOR_MICROENVIRONMENT	WP_INTERACTIONS_BETWEEN_IMMUNE_CELLS_AND_MICRORNAS_IN_TUMOR_MICROENVIRONMENT	28	0.625783	1.55756	0.00862962	0.0757892	0.0636185	5078	tags=61%, list=27%, signal=44%	TGFB2/PDCD1/IL2RA/TLR7/IL4/IL2RG/TLR8/CD80/TGFB1/CTLA4/CD86/TGFB3/CCL5/IL2RB/SOCS1/CD274/PIAS3
WP_MIR5093P_ALTERATION_OF_YAP1ECM_AXIS	WP_MIR5093P_ALTERATION_OF_YAP1ECM_AXIS	17	0.684965	1.5553	0.0102821	0.0860723	0.0722503	2289	tags=41%, list=12%, signal=36%	COL1A1/COL3A1/TEAD2/TWIST1/TEAD4/COL5A1/THBS2
REACTOME_DEGRADATION_OF_THE_EXTRACELLULAR_MATRIX	REACTOME_DEGRADATION_OF_THE_EXTRACELLULAR_MATRIX	140	0.522427	1.55418	0.000174491	0.00383158	0.00321628	4373	tags=44%, list=23%, signal=34%	MMP10/CAPN6/PRSS1/LAMC2/MMP12/COL11A1/MMP7/COL10A1/MMP13/PRSS2/COL9A2/CTSV/MMP9/MMP1/MMP16/SPP1/KLK7/ACAN/FBN2/CD44/COL8A2/MMP3/COL11A2/MMP11/COL1A1/CAPN9/COL16A1/COL1A2/COL3A1/MMP8/CAPN8/MMP2/MMP14/COL6A3/COL2A1/COL4A6/COL5A1/TLL2/ADAM9/CTSK/MMP17/CTRB1/LAMB1/BCAN/TIMP2/ADAM8/LAMA5/COL13A1/MMP20/OPTC/COL4A5/CTRB2/COL12A1/ADAMTS9/COL19A1/MMP25/TIMP1/LAMC1/COL6A2/COL5A2/COL8A1/ADAM17
WP_EXTRAFOLLICULAR_B_CELL_ACTIVATION_BY_SARSCOV2	WP_EXTRAFOLLICULAR_B_CELL_ACTIVATION_BY_SARSCOV2	69	0.557464	1.55384	0.00287787	0.033195	0.0278643	2622	tags=38%, list=14%, signal=33%	IRF4/AICDA/CR2/IL21/PDCD1/FCRL5/CD19/TMSB10/TLR7/CXCR5/IL4/SLAMF7/TNF/SYK/IFNG/IL12A/CD79A/CR1/CD80/TNFSF13B/CD22/PTCRA/IL10/MS4A1/ITGB2/ICOS
REACTOME_GENERATION_OF_SECOND_MESSENGER_MOLECULES	REACTOME_GENERATION_OF_SECOND_MESSENGER_MOLECULES	32	0.607018	1.54944	0.0113156	0.0919577	0.0771906	4970	tags=66%, list=26%, signal=48%	PAK3/HLA-DQB2/CD3D/HLA-DQB1/CD101/CD3G/HLA-DRA/FYB1/HLA-DQA2/ENAH/HLA-DQA1/HLA-DRB1/HLA-DPA1/LCK/HLA-DPB1/CD3E/HLA-DRB5/LCP2/VASP/ZAP70/ITK
REACTOME_TRAFFICKING_OF_GLUR2_CONTAINING_AMPA_RECEPTORS	REACTOME_TRAFFICKING_OF_GLUR2_CONTAINING_AMPA_RECEPTORS	17	0.682329	1.54932	0.0106594	0.0877644	0.0736707	3556	tags=41%, list=19%, signal=33%	PRKCG/GRIA2/GRIA4/GRIP1/GRIP2/PRKCB/GRIA1
REACTOME_GASTRIN_CREB_SIGNALLING_PATHWAY_VIA_PKC_AND_MAPK	REACTOME_GASTRIN_CREB_SIGNALLING_PATHWAY_VIA_PKC_AND_MAPK	18	0.674724	1.54905	0.0163397	0.116554	0.0978372	1198	tags=17%, list=6%, signal=16%	GAST/CCKBR/MMP3
REACTOME_GOLGI_CISTERNAE_PERICENTRIOLAR_STACK_REORGANIZATION	REACTOME_GOLGI_CISTERNAE_PERICENTRIOLAR_STACK_REORGANIZATION	14	0.710261	1.54868	0.020609	0.136466	0.114552	1947	tags=29%, list=10%, signal=26%	PLK1/CCNB1/CDK1/CCNB2
REACTOME_PD_1_SIGNALING	REACTOME_PD_1_SIGNALING	21	0.654665	1.54625	0.0115155	0.0929785	0.0780474	4675	tags=71%, list=25%, signal=54%	PDCD1/HLA-DQB2/CD3D/HLA-DQB1/CD3G/HLA-DRA/HLA-DQA2/HLA-DQA1/HLA-DRB1/HLA-DPA1/LCK/HLA-DPB1/CD3E/HLA-DRB5/CD274
BIOCARTA_AKAP13_PATHWAY	BIOCARTA_AKAP13_PATHWAY	11	0.744391	1.54559	0.0130138	0.102756	0.0862548	2690	tags=36%, list=14%, signal=31%	LPAR3/LPAR2/LPAR1/PRKAR2B
REACTOME_EPH_EPHRIN_SIGNALING	REACTOME_EPH_EPHRIN_SIGNALING	92	0.536045	1.54537	0.00108336	0.0166359	0.0139644	2474	tags=21%, list=13%, signal=18%	EPHA6/EFNA5/EPHA10/EPHB3/GRIN1/MMP9/EPHA5/DNM1/EPHA8/EPHB6/GRIN2B/PAK3/LIMK1/MMP2/EFNA3/VAV3/ARPC1B/NCK2/SRC
REACTOME_ACTIVATION_OF_THE_PRE_REPLICATIVE_COMPLEX	REACTOME_ACTIVATION_OF_THE_PRE_REPLICATIVE_COMPLEX	33	0.602539	1.5441	0.00560412	0.0543686	0.0456378	5469	tags=64%, list=29%, signal=45%	CDT1/MCM10/ORC1/CDC6/ORC6/CDC45/CDC7/MCM2/MCM4/MCM6/MCM7/DBF4/MCM3/POLA1/MCM8/RPA4/GMNN/MCM5/POLA2/PRIM1/PRIM2
WP_LNCRNA_IN_CANONICAL_WNT_SIGNALING_AND_COLORECTAL_CANCER	WP_LNCRNA_IN_CANONICAL_WNT_SIGNALING_AND_COLORECTAL_CANCER	93	0.535185	1.54354	0.00161855	0.0215491	0.0180886	4649	tags=41%, list=25%, signal=31%	WNT7B/TFAP2A/SFRP5/CER1/DKK1/FZD7/WNT10B/FZD10/FZD2/SFRP2/FZD1/WNT2/WNT10A/ROR2/CTBP2/WIF1/ROR1/NKD2/WNT1/WNT6/SOST/WNT7A/EZH2/SFRP4/FZD9/CCND2/FZD6/FZD8/TCF3/WNT4/PLAU/LEF1/WNT16/DKK4/CSNK2A3/KREMEN1/WNT2B/DVL2
REACTOME_WNT5A_DEPENDENT_INTERNALIZATION_OF_FZD2_FZD5_AND_ROR2	REACTOME_WNT5A_DEPENDENT_INTERNALIZATION_OF_FZD2_FZD5_AND_ROR2	13	0.713383	1.54339	0.0121384	0.0970683	0.0814805	2014	tags=23%, list=11%, signal=21%	FZD2/ROR2/ROR1
REACTOME_AMINO_ACID_TRANSPORT_ACROSS_THE_PLASMA_MEMBRANE	REACTOME_AMINO_ACID_TRANSPORT_ACROSS_THE_PLASMA_MEMBRANE	33	0.601162	1.54057	0.00577523	0.0551397	0.046285	3449	tags=52%, list=18%, signal=42%	SLC6A15/SLC7A10/SLC6A14/SLC6A19/SLC1A5/SLC6A6/SLC7A1/SLC38A1/SLC38A5/SLC7A3/SLC7A7/SLC36A2/SLC7A5/SLC7A8/SLC43A2/SLC7A6/SLC36A1
REACTOME_TNFS_BIND_THEIR_PHYSIOLOGICAL_RECEPTORS	REACTOME_TNFS_BIND_THEIR_PHYSIOLOGICAL_RECEPTORS	28	0.617969	1.53811	0.0112962	0.0919577	0.0771906	5638	tags=75%, list=30%, signal=53%	TNFRSF17/TNFSF9/TNFRSF18/CD70/EDA/TNFRSF11B/TNFRSF8/TNFSF13B/CD27/TNFSF4/TNFRSF13B/LTA/FASLG/TNFSF15/TNFRSF9/TNFRSF4/TNFSF13/TNFSF18/EDARADD/TNFSF8/TNFRSF25
WP_WNT_SIGNALING	WP_WNT_SIGNALING	114	0.524734	1.53785	0.000449094	0.00820498	0.00688737	4649	tags=39%, list=25%, signal=30%	WNT7B/SFRP5/VANGL2/CER1/PRKCG/DKK1/GPC4/FZD7/WNT10B/FZD10/FZD2/SFRP2/FZD1/WNT2/WNT10A/ROR2/CTBP2/WIF1/ROR1/NKD2/WNT1/NFATC4/WNT6/SOST/WNT7A/PLCB4/SFRP4/PRKCB/FZD9/PLCB1/CCND2/PRICKLE1/FZD6/FZD8/WNT4/PLAU/LEF1/WNT16/NFATC1/PLCB2/DKK4/CSNK2A3/KREMEN1/WNT2B/DVL2
REACTOME_CELL_JUNCTION_ORGANIZATION	REACTOME_CELL_JUNCTION_ORGANIZATION	90	0.534148	1.53761	0.00217742	0.0264567	0.0222081	2288	tags=24%, list=12%, signal=22%	CDH10/CDH17/LAMC2/CLDN18/CLDN10/CDH9/FLNC/ITGB4/CLDN4/CDH11/CLDN6/CDH6/CDH3/CADM3/NECTIN4/CLDN11/CDH18/FLNA/SDK1/CADM2/FBLIM1/CDH24
REACTOME_DNA_STRAND_ELONGATION	REACTOME_DNA_STRAND_ELONGATION	32	0.602376	1.53759	0.0137342	0.106429	0.0893381	5802	tags=75%, list=31%, signal=52%	GINS1/CDC45/MCM2/MCM4/GINS4/MCM6/MCM7/MCM3/POLA1/RFC4/MCM8/POLD1/GINS3/FEN1/MCM5/POLA2/DNA2/GINS2/PRIM1/POLD3/PRIM2/PCNA/RFC2/LIG1
WP_DEVELOPMENT_OF_URETERIC_COLLECTION_SYSTEM	WP_DEVELOPMENT_OF_URETERIC_COLLECTION_SYSTEM	60	0.558482	1.53671	0.00506233	0.0504099	0.0423148	2533	tags=35%, list=13%, signal=30%	SIX2/LHX1/HOXD11/WT1/HOXA11/VANGL2/FRAS1/BMP7/FREM1/TGFB2/EYA1/GLI1/ETV4/GLI2/ANOS1/GRIP1/HNF1B/SLIT2/SIX1/MYCN/GLI3
REACTOME_EPHA_MEDIATED_GROWTH_CONE_COLLAPSE	REACTOME_EPHA_MEDIATED_GROWTH_CONE_COLLAPSE	29	0.614936	1.53659	0.0137052	0.106429	0.0893381	2474	tags=24%, list=13%, signal=21%	EPHA6/EFNA5/EPHA10/EPHA5/EPHA8/EFNA3/SRC
WP_TYROBP_CAUSAL_NETWORK_IN_MICROGLIA	WP_TYROBP_CAUSAL_NETWORK_IN_MICROGLIA	60	0.558402	1.53649	0.00506233	0.0504099	0.0423148	4806	tags=55%, list=25%, signal=41%	SLC1A5/SPP1/ELF4/GAL3ST4/LHFPL2/SLC7A7/GAPT/ITGAM/IL18/CAPG/PYCARD/NCF2/PLEK/RGS1/ITGB2/SAMSN1/C1QC/NCKAP1L/PPP1R18/ADAP2/CD84/CD37/TYROBP/LOXL3/ITGAX/IGSF6/RNASE6/APBB1IP/RUNX3/ABCC4/TMEM106A/IL10RA/BIN2
WP_NCRNAS_INVOLVED_IN_WNT_SIGNALING_IN_HEPATOCELLULAR_CARCINOMA	WP_NCRNAS_INVOLVED_IN_WNT_SIGNALING_IN_HEPATOCELLULAR_CARCINOMA	85	0.5361	1.5343	0.00174436	0.0226224	0.0189896	4649	tags=42%, list=25%, signal=32%	WNT7B/SFRP5/CER1/DKK1/FZD7/WNT10B/FZD10/FZD2/SFRP2/FZD1/WNT2/WNT10A/ROR2/CTBP2/WIF1/ROR1/NKD2/WNT1/WNT6/SOST/WNT7A/EZH2/SFRP4/FZD9/CCND2/FZD6/FZD8/WNT4/PLAU/LEF1/WNT16/DKK4/CSNK2A3/KREMEN1/WNT2B/DVL2
REACTOME_DISEASES_ASSOCIATED_WITH_O_GLYCOSYLATION_OF_PROTEINS	REACTOME_DISEASES_ASSOCIATED_WITH_O_GLYCOSYLATION_OF_PROTEINS	67	0.550329	1.53061	0.00380307	0.0414353	0.0347814	5476	tags=54%, list=29%, signal=38%	MUC6/MUC5B/MUC5AC/MUC1/MUC13/ADAMTS14/GALNT3/MUC20/MUC21/MUC3A/ADAMTS3/THBS2/ADAMTS6/MUC12/MUC17/LFNG/SEMA5B/MUC15/GALNT12/SPON1/ADAMTS15/MUCL1/ADAMTS9/ADAMTS12/ADAMTS19/ADAMTS10/THSD7B/MUC16/THSD4/ADAMTS5/NOTCH3/ADAMTS2/MUC4/ADAMTS16/NOTCH1/THSD7A
REACTOME_NEUROTRANSMITTER_RECEPTORS_AND_POSTSYNAPTIC_SIGNAL_TRANSMISSION	REACTOME_NEUROTRANSMITTER_RECEPTORS_AND_POSTSYNAPTIC_SIGNAL_TRANSMISSION	205	0.505705	1.52991	5.12032e-05	0.00147312	0.00123656	4177	tags=39%, list=22%, signal=31%	HTR3A/KCNJ16/TUBAL3/TUBA3C/HTR3B/NEFL/CHRNA7/GRIN1/CHRND/GABRA5/GABRA2/PRKCG/CHRNA1/CHRNA9/TUBB3/GRIA2/GABRG3/KCNJ10/GABRR1/CHRNA6/CACNG4/GRIN2B/GRIN2D/CHRNB3/DLG3/GABBR1/GRIA4/GABRA3/GABRB3/GABRA4/GNB3/ADCY2/RPS6KA6/CHRNA5/GABRQ/GRIP1/GNGT1/PRKX/GABRR3/HTR3E/GRIN2A/GRIP2/ADCY7/TUBB2B/TUBB8/SRC/TUBA1C/PRKAR2B/GNG8/CHRNA2/GNG4/CHRNA3/CACNG8/TUBB6/PRKCB/NBEA/ERBB4/KPNA2/ADCY5/CHRNB2/GABRB2/TUBA1A/M…
REACTOME_POLO_LIKE_KINASE_MEDIATED_EVENTS	REACTOME_POLO_LIKE_KINASE_MEDIATED_EVENTS	16	0.684547	1.52979	0.0098907	0.0836365	0.0702057	2595	tags=50%, list=14%, signal=43%	MYBL2/PLK1/CCNB1/CENPF/CCNB2/FOXM1/CDC25A/PKMYT1
REACTOME_LYSOSPHINGOLIPID_AND_LPA_RECEPTORS	REACTOME_LYSOSPHINGOLIPID_AND_LPA_RECEPTORS	14	0.701274	1.52909	0.0268897	0.164331	0.137942	2386	tags=43%, list=13%, signal=37%	LPAR3/LPAR2/PLPPR5/LPAR1/PLPPR3/LPAR5
REACTOME_INTERLEUKIN_10_SIGNALING	REACTOME_INTERLEUKIN_10_SIGNALING	45	0.571759	1.52862	0.0132892	0.10438	0.087618	4792	tags=56%, list=25%, signal=42%	CXCL1/LIF/IL1A/PTAFR/IL18/CXCL8/TNF/IL12A/CD80/IL1B/CSF1/IL10/FPR1/CCL20/CD86/CCL22/CCR5/CCL5/CCR2/CSF2/CCR1/TIMP1/ICAM1/IL10RA/CCL4
KEGG_NOD_LIKE_RECEPTOR_SIGNALING_PATHWAY	KEGG_NOD_LIKE_RECEPTOR_SIGNALING_PATHWAY	62	0.553367	1.52803	0.00480887	0.0492642	0.041353	4949	tags=42%, list=26%, signal=31%	CXCL1/PYDC1/CASP5/CCL7/IL18/CCL13/CXCL8/TNF/CARD9/PYCARD/MAPK12/MAPK13/BIRC3/IL1B/CARD18/MAPK10/CCL5/RIPK2/NLRP3/PSTPIP1/CARD6/NAIP/MEFV/CCL11/CCL8/NLRC4
REACTOME_RHO_GTPASES_ACTIVATE_IQGAPS	REACTOME_RHO_GTPASES_ACTIVATE_IQGAPS	32	0.597961	1.52632	0.0154617	0.11316	0.094988	3840	tags=41%, list=20%, signal=32%	TUBAL3/TUBA3C/TUBB3/TUBB2B/TUBB8/IQGAP1/IQGAP3/TUBA1C/TUBB6/TUBA1A/TUBA1B/TUBB8B/TUBA4A
REACTOME_TRANSPORT_OF_CONNEXONS_TO_THE_PLASMA_MEMBRANE	REACTOME_TRANSPORT_OF_CONNEXONS_TO_THE_PLASMA_MEMBRANE	21	0.643884	1.52079	0.0143241	0.108036	0.0906871	3840	tags=52%, list=20%, signal=42%	TUBAL3/TUBA3C/TUBB3/TUBB2B/TUBB8/TUBA1C/TUBB6/TUBA1A/TUBA1B/TUBB8B/TUBA4A
BIOCARTA_BLYMPHOCYTE_PATHWAY	BIOCARTA_BLYMPHOCYTE_PATHWAY	12	0.712035	1.51917	0.0283029	0.167475	0.140581	4202	tags=75%, list=22%, signal=58%	CR2/CR1/CD80/ITGB2/HLA-DRA/HLA-DRB1/PTPRC/HLA-DRB5/ICAM1
REACTOME_POST_CHAPERONIN_TUBULIN_FOLDING_PATHWAY	REACTOME_POST_CHAPERONIN_TUBULIN_FOLDING_PATHWAY	23	0.630159	1.51837	0.0238264	0.150892	0.12666	3840	tags=39%, list=20%, signal=31%	TUBAL3/TUBA3C/TUBB3/TUBB2B/TUBA1C/TUBB6/TUBA1A/TUBA1B/TUBA4A
REACTOME_ACYL_CHAIN_REMODELLING_OF_PI	REACTOME_ACYL_CHAIN_REMODELLING_OF_PI	17	0.668613	1.51817	0.0161304	0.115686	0.0971085	3643	tags=59%, list=19%, signal=48%	PLA2G4D/PLA2G4F/PLA2G2D/PLA2G4A/PLBD1/PLA2G1B/PLA2R1/PLA2G10/PLA2G4E/PLA2G2E
WP_DNA_REPLICATION	WP_DNA_REPLICATION	42	0.574218	1.51737	0.011229	0.0918506	0.0771006	5539	tags=60%, list=29%, signal=42%	CDT1/MCM10/ORC1/CDC6/ORC6/CDC45/CDC7/MCM2/MCM4/MCM6/MCM7/DBF4/MCM3/POLA1/RFC4/RPA4/POLD1/GMNN/MCM5/POLA2/PRIM1/POLD3/PRIM2/PCNA/RFC2
BIOCARTA_MCM_PATHWAY	BIOCARTA_MCM_PATHWAY	18	0.660733	1.51693	0.0244883	0.152853	0.128307	4657	tags=67%, list=25%, signal=50%	CDT1/ORC1/CDC6/ORC6/MCM2/MCM4/MCM6/MCM7/KITLG/MCM3/CCNE1/MCM5
WP_CELL_DIFFERENTIATION_EXPANDED_INDEX	WP_CELL_DIFFERENTIATION_EXPANDED_INDEX	20	0.648686	1.51605	0.0150554	0.111821	0.0938643	2724	tags=40%, list=14%, signal=34%	TLX3/SOX2/LEFTY1/TLX2/MYOD1/LEFTY2/EZH2/RUNX2
REACTOME_SYNTHESIS_OF_PA	REACTOME_SYNTHESIS_OF_PA	39	0.57701	1.51587	0.0140996	0.107581	0.0903053	3739	tags=38%, list=20%, signal=31%	ALPI/PLA2G4D/LPCAT1/PLA2G2D/PLA2G4A/LPCAT4/LIPH/PLA2G1B/GPD1L/PLA2R1/GPD2/PLA2G10/GPAT2/PLA2G2E/DDHD1
REACTOME_RHO_GTPASES_ACTIVATE_NADPH_OXIDASES	REACTOME_RHO_GTPASES_ACTIVATE_NADPH_OXIDASES	24	0.625659	1.51514	0.0124366	0.0991364	0.0832165	3798	tags=46%, list=20%, signal=37%	S100A9/CYBA/NCF1/CYBB/NCF2/RAC2/S100A8/PRKCB/PRKCD/NOX3/NCF4
KEGG_CARDIAC_MUSCLE_CONTRACTION	KEGG_CARDIAC_MUSCLE_CONTRACTION	73	0.541353	1.51443	0.00231224	0.0275597	0.023134	4003	tags=38%, list=21%, signal=30%	FXYD2/ATP1A4/CACNG6/CACNG4/TNNI3/TNNC1/ATP1A3/COX6B2/CACNG5/CACNB1/CACNB3/RYR2/MYH7/MYH6/TPM4/TPM2/ATP1B3/CACNA1S/CACNG8/ATP1A1/CACNA1F/CACNA2D1/CACNG1/TNNT2/SLC9A1/CACNG7/CACNA2D2/CACNA1D
WP_GASTRIC_CANCER_NETWORK_1	WP_GASTRIC_CANCER_NETWORK_1	25	0.619154	1.51185	0.0202777	0.135347	0.113612	6404	tags=76%, list=34%, signal=50%	MYBL2/S100P/UBE2C/CENPF/KIF15/TOP2A/TPX2/ECT2/CCNA1/MCM4/E2F7/KIF20B/LIN9/NOTCH1/NUP107/RUVBL1/ACTL6A/AURKA/SMOC2
REACTOME_ACETYLCHOLINE_BINDING_AND_DOWNSTREAM_EVENTS	REACTOME_ACETYLCHOLINE_BINDING_AND_DOWNSTREAM_EVENTS	14	0.693132	1.51134	0.0339554	0.186206	0.156304	3183	tags=71%, list=17%, signal=59%	CHRNA7/CHRND/CHRNA1/CHRNA9/CHRNA6/CHRNB3/CHRNA5/CHRNA2/CHRNA3/CHRNB2
REACTOME_FRS_MEDIATED_FGFR1_SIGNALING	REACTOME_FRS_MEDIATED_FGFR1_SIGNALING	23	0.627074	1.51094	0.025304	0.156385	0.131272	2343	tags=35%, list=12%, signal=30%	FGF9/FGF5/FGF8/FGF20/FGFR1/FGF3/FGF1/FGF4
WP_TYPE_2_PAPILLARY_RENAL_CELL_CARCINOMA	WP_TYPE_2_PAPILLARY_RENAL_CELL_CARCINOMA	34	0.586721	1.50981	0.0174141	0.121816	0.102254	3601	tags=35%, list=19%, signal=29%	BIRC7/ARNT2/SLC2A1/EGLN3/TGFB2/TGFA/TGFB1/CADM2/CTSK/TGFB3/COL21A1/HIF1A
PID_NOTCH_PATHWAY	PID_NOTCH_PATHWAY	58	0.549497	1.50928	0.00766253	0.0687431	0.0577039	5353	tags=40%, list=28%, signal=28%	DNER/DLK1/ADAM12/DLL3/CNTN1/MFAP2/DNM1/NEURL1/IL4/PTCRA/ENO1/JAG1/GATA3/MFAP5/MAML2/CNTN6/JAG2/CBL/NOTCH3/RBBP8/HDAC1/KDM1A/NOTCH1
REACTOME_IMMUNOREGULATORY_INTERACTIONS_BETWEEN_A_LYMPHOID_AND_A_NON_LYMPHOID_CELL	REACTOME_IMMUNOREGULATORY_INTERACTIONS_BETWEEN_A_LYMPHOID_AND_A_NON_LYMPHOID_CELL	127	0.510746	1.50885	0.001688	0.0223102	0.0187275	5274	tags=54%, list=28%, signal=39%	TREM1/ULBP1/NCR3LG1/CD1A/TREML4/FCGR1A/CD19/TREM2/COL1A1/COL1A2/COL3A1/SLAMF7/LILRB4/COLEC12/SIGLEC10/ICAM5/COL2A1/TREML2/CD3D/CD1B/CD22/TREML1/CD8B/LAIR1/ULBP3/SIGLEC8/ITGB2/CRTAM/FCGR3A/CD300LF/CD3G/OSCAR/SIGLEC9/LAIR2/SIGLEC5/LILRB1/CD300C/NCR2/SIGLEC6/CD8A/TYROBP/KLRC1/KIR2DL4/CD300A/CD3E/MICB/LILRA6/CD200R1/SH2D1A/ITGA4/CD33/RAET1E/SIGLEC12/PILRA/SIGLEC7/ICAM1/LILRB3/PIANP/SLAMF6/SIGLEC1/CLE…
REACTOME_ACTIVATION_OF_RAC1	REACTOME_ACTIVATION_OF_RAC1	13	0.697311	1.50862	0.0190463	0.129546	0.108743	2417	tags=38%, list=13%, signal=34%	PAK5/PAK6/PAK3/SLIT2/NCK2
REACTOME_EXTRACELLULAR_MATRIX_ORGANIZATION	REACTOME_EXTRACELLULAR_MATRIX_ORGANIZATION	299	0.490865	1.50789	6.60175e-06	0.0002849	0.000239149	4410	tags=42%, list=23%, signal=33%	MMP10/CAPN6/PRSS1/CEACAM6/LAMC2/MMP12/ITGB8/ADAM12/COL11A1/MMP7/COL10A1/LAMA1/MMP13/PRSS2/MFAP2/HAPLN1/COL9A2/CTSV/MMP9/ITGB6/BMP7/MMP1/ITGA3/ITGB4/COMP/MMP16/VCAN/SPP1/NRXN1/DDR1/KLK7/ACAN/TGFB2/FBLN1/FBN2/CD44/COL8A2/MMP3/COL11A2/P3H3/ADAMTS14/MMP11/COL1A1/CAPN9/MUSK/COL16A1/COLGALT2/COL1A2/COL3A1/MMP8/CAPN8/ITGAM/FMOD/IBSP/ITGA2/MMP2/MMP14/COL6A3/ICAM5/COL2A1/EMILIN2/PTPRS/COL4A6/COL5A1/ADAMTS…
KEGG_NEUROACTIVE_LIGAND_RECEPTOR_INTERACTION	KEGG_NEUROACTIVE_LIGAND_RECEPTOR_INTERACTION	272	0.491519	1.50785	1.74707e-05	0.000624703	0.000524385	3904	tags=44%, list=21%, signal=35%	KISS1R/SSTR3/PRSS1/MTNR1B/LPAR3/GPR50/CHRNA7/GRID2/GIPR/TACR3/PRSS2/CALCR/GRM5/CHRM1/PRL/GRIN1/CHRND/GABRA5/GH2/GABRA2/HTR5A/CHRNA1/CCKBR/CHRNA9/SCTR/P2RY4/LPAR2/ADORA1/GRIA2/GABRG3/NPFFR1/GABRR1/P2RY6/CHRNA6/OXTR/LHB/GRM4/AVPR1B/GRIN2B/HTR2C/SSTR5/GRIN2D/LPAR1/BRS3/CHRNB3/ADORA2B/GABBR1/GRIA4/GABRA3/GABRB3/DRD2/GABRA4/GRM1/NPY4R/MC4R/CHRNA5/GABRQ/GLP2R/MTNR1A/PTAFR/ADRA2A/GLP1R/NTSR2/GRM3/NTSR1/…
BIOCARTA_AKAP95_PATHWAY	BIOCARTA_AKAP95_PATHWAY	11	0.726159	1.50774	0.0205966	0.136466	0.114552	2690	tags=36%, list=14%, signal=31%	CCNB1/CDK1/NCAPD2/PRKAR2B
KEGG_DILATED_CARDIOMYOPATHY	KEGG_DILATED_CARDIOMYOPATHY	90	0.523366	1.50657	0.00341062	0.0380581	0.0319465	4012	tags=44%, list=21%, signal=35%	ITGB8/CACNG6/ITGB6/ITGA3/ITGB4/TGFB2/CACNG4/TNNI3/TNNC1/ADCY2/CACNG5/TNF/ITGA2/PRKX/CACNB1/CACNB3/ITGA2B/RYR2/TGFB1/ADCY7/MYH7/MYH6/ITGAV/TPM4/TPM2/MYBPC3/CACNA1S/CACNG8/CACNA1F/CACNA2D1/TGFB3/ADCY5/SGCG/CACNG1/TNNT2/CACNG7/CACNA2D2/ADCY3/CACNA1D/ITGA4
WP_OSTEOBLAST_DIFFERENTIATION_AND_RELATED_DISEASES	WP_OSTEOBLAST_DIFFERENTIATION_AND_RELATED_DISEASES	118	0.512502	1.50636	0.00110901	0.016926	0.0142079	4325	tags=42%, list=23%, signal=32%	WNT7B/FGF9/DLL3/WNT9A/PRKCG/HES2/FZD7/WNT10B/FZD10/FZD2/FGF5/FGF8/FZD1/MYOD1/BMPR1B/WNT2/GLI2/FGFR1/WNT10A/FGF3/WNT1/MAPK12/MAPK13/SOX9/WNT6/FGF1/FGF4/WNT7A/PIK3R6/GLI3/FGF7/RUNX2/JAG1/MAPK10/PRKCB/PIK3CD/FZD9/FGFR3/PRKCD/PRKCQ/SMAD9/FZD6/FZD8/WNT4/HEY1/JAG2/PRKDC/PIK3CG/WNT16
REACTOME_CELL_CELL_JUNCTION_ORGANIZATION	REACTOME_CELL_CELL_JUNCTION_ORGANIZATION	63	0.544164	1.5062	0.00520732	0.0515175	0.0432445	2630	tags=29%, list=14%, signal=25%	CDH10/CDH17/CLDN18/CLDN10/CDH9/CLDN4/CDH11/CLDN6/CDH6/CDH3/CADM3/NECTIN4/CLDN11/CDH18/SDK1/CADM2/CDH24/SDK2
REACTOME_SYNTHESIS_SECRETION_AND_INACTIVATION_OF_GLUCOSE_DEPENDENT_INSULINOTROPIC_POLYPEPTIDE_GIP	REACTOME_SYNTHESIS_SECRETION_AND_INACTIVATION_OF_GLUCOSE_DEPENDENT_INSULINOTROPIC_POLYPEPTIDE_GIP	13	0.694632	1.50282	0.0204298	0.136	0.11416	3442	tags=46%, list=18%, signal=38%	PCSK1/GPR119/ISL1/PAX6/GIP/FFAR1
REACTOME_BASIGIN_INTERACTIONS	REACTOME_BASIGIN_INTERACTIONS	25	0.614761	1.50112	0.0221045	0.144082	0.120944	3640	tags=44%, list=19%, signal=36%	SLC7A10/SLC16A3/MMP1/ITGA3/L1CAM/SLC7A7/ATP1B3/SLC7A5/SLC7A8/SLC7A6/SPN
REACTOME_L1CAM_INTERACTIONS	REACTOME_L1CAM_INTERACTIONS	121	0.509717	1.5005	0.00157807	0.0212361	0.0178259	2899	tags=30%, list=15%, signal=25%	TUBAL3/TUBA3C/LAMA1/CNTN1/TUBB3/ANK1/DNM1/KCNQ3/SCN1A/DLG3/SCN3B/KIF4A/RPS6KA6/CNTNAP1/L1CAM/FGFR1/CD24/CHL1/ITGA2/SCN5A/ITGA2B/GAP43/KIF4B/NRCAM/NCAM1/KCNQ2/SCN2B/TUBB2B/TUBB8/ITGAV/SRC/LAMB1/SH3GL2/TUBA1C/SPTB/TUBB6
PID_INTEGRIN_CS_PATHWAY	PID_INTEGRIN_CS_PATHWAY	26	0.612887	1.49968	0.0237867	0.150892	0.12666	5416	tags=62%, list=29%, signal=44%	ITGB8/ITGB6/ITGA3/ITGB4/ITGAM/ITGA2/ITGA2B/ITGAV/ITGB2/ITGAD/ITGAX/ITGA4/ITGA11/ITGA5/ITGAE/ITGA8
WP_CANONICAL_AND_NONCANONICAL_NOTCH_SIGNALING	WP_CANONICAL_AND_NONCANONICAL_NOTCH_SIGNALING	27	0.607251	1.49791	0.0190428	0.129546	0.108743	4197	tags=41%, list=22%, signal=32%	DNER/DLK1/DLL3/MFAP2/DLK2/JAG1/MAML2/CNTN6/LEF1/HEY1/JAG2
REACTOME_NUCLEAR_ENVELOPE_NE_REASSEMBLY	REACTOME_NUCLEAR_ENVELOPE_NE_REASSEMBLY	76	0.532395	1.49618	0.00564389	0.0545431	0.0457842	7070	tags=58%, list=37%, signal=36%	TUBAL3/TUBA3C/TUBB3/CCNB1/CDK1/CCNB2/TUBB2B/TUBB8/TUBA1C/TUBB6/LMNB1/TUBA1A/TUBA1B/TUBB8B/TUBA4A/NUP93/RAN/RCC1/NUP205/CHMP4C/NUP62/CHMP3/NUP37/CHMP4A/NDC1/NUP188/VRK2/KPNB1/NUP107/NUP155/TUBB4A/UBE2I/RANGAP1/NUP43/ANKLE2/LMNA/CHMP4B/LBR/PPP2R1A/TUBA8/TNPO1/VRK1/TUBB4B/TUBA3E
REACTOME_RHO_GTPASES_ACTIVATE_FORMINS	REACTOME_RHO_GTPASES_ACTIVATE_FORMINS	140	0.502612	1.49524	0.000779562	0.0124283	0.0104325	4399	tags=37%, list=23%, signal=29%	TUBAL3/TUBA3C/TUBB3/CDC20/KIF2C/PLK1/AURKB/SKA1/BUB1B/CENPA/CENPM/NUF2/ERCC6L/CENPF/BIRC5/BUB1/KIF18A/CDCA8/FMNL2/CENPI/CENPE/SGO2/PFN2/NDC80/TUBB2B/SPC25/ZWINT/TUBB8/FMNL1/SRC/CENPO/CENPK/RCC2/MAD2L1/TUBA1C/SGO1/TUBB6/KNTC1/CENPL/TUBA1A/TUBA1B/CENPH/TUBB8B/KIF2A/MAPRE1/TUBA4A/SPDL1/INCENP/NDE1/FMNL3/B9D2/DIAPH3
REACTOME_INCRETIN_SYNTHESIS_SECRETION_AND_INACTIVATION	REACTOME_INCRETIN_SYNTHESIS_SECRETION_AND_INACTIVATION	24	0.617058	1.49431	0.0172269	0.121121	0.10167	4359	tags=46%, list=23%, signal=35%	PCSK1/GPR119/CDX2/ISL1/PAX6/GNB3/GIP/FFAR4/FFAR1/GNG13/GRP
REACTOME_G1_S_SPECIFIC_TRANSCRIPTION	REACTOME_G1_S_SPECIFIC_TRANSCRIPTION	29	0.596554	1.49066	0.0218589	0.143228	0.120227	5682	tags=72%, list=30%, signal=51%	CDT1/CDK1/ORC1/CDC6/CDC25A/CDC45/CCNA1/RBL1/TYMS/RRM2/FBXO5/E2F5/POLA1/TK1/CCNE1/LIN9/TFDP1/HDAC1/PCNA/E2F6/RBBP4
REACTOME_TRANSCRIPTIONAL_REGULATION_OF_TESTIS_DIFFERENTIATION	REACTOME_TRANSCRIPTIONAL_REGULATION_OF_TESTIS_DIFFERENTIATION	13	0.688444	1.48943	0.024	0.151189	0.12691	2555	tags=54%, list=14%, signal=47%	FGF9/WT1/DMRT1/PTGDS/FOXL2/SOX9/AMH
REACTOME_SURFACTANT_METABOLISM	REACTOME_SURFACTANT_METABOLISM	29	0.595656	1.48841	0.0225698	0.146353	0.122851	3128	tags=38%, list=17%, signal=32%	SLC34A2/DMBT1/SFTPA1/ADORA2B/SFTPA2/ADRA2A/ABCA3/SFTPB/CSF2RA/CSF2RB/ADRA2C
WP_NEURAL_CREST_CELL_MIGRATION_IN_CANCER	WP_NEURAL_CREST_CELL_MIGRATION_IN_CANCER	43	0.559547	1.48606	0.0141407	0.107581	0.0903053	3405	tags=33%, list=18%, signal=27%	PAK5/EPHB3/MMP9/CDH11/PAK6/EPHB6/PAK3/MMP8/MMP2/TWIST1/NTRK2/PIK3R6/PIK3CD/BDNF
REACTOME_ASSEMBLY_AND_CELL_SURFACE_PRESENTATION_OF_NMDA_RECEPTORS	REACTOME_ASSEMBLY_AND_CELL_SURFACE_PRESENTATION_OF_NMDA_RECEPTORS	44	0.557382	1.4846	0.0189824	0.129546	0.108743	3474	tags=41%, list=18%, signal=33%	TUBAL3/TUBA3C/NEFL/GRIN1/TUBB3/GRIN2B/GRIN2D/DLG3/GRIN2A/TUBB2B/TUBB8/TUBA1C/TUBB6/NBEA/TUBA1A/TUBA1B/GRIN3B/TUBB8B
REACTOME_CONDENSATION_OF_PROMETAPHASE_CHROMOSOMES	REACTOME_CONDENSATION_OF_PROMETAPHASE_CHROMOSOMES	11	0.715003	1.48457	0.0273919	0.164417	0.138014	3785	tags=64%, list=20%, signal=51%	CCNB1/NCAPH/NCAPG/CDK1/CCNB2/NCAPD2/SMC4
REACTOME_PRESYNAPTIC_DEPOLARIZATION_AND_CALCIUM_CHANNEL_OPENING	REACTOME_PRESYNAPTIC_DEPOLARIZATION_AND_CALCIUM_CHANNEL_OPENING	11	0.714953	1.48447	0.0273919	0.164417	0.138014	3790	tags=55%, list=20%, signal=44%	CACNG4/CACNA1B/CACNB1/CACNB3/CACNA1E/CACNA2D2
REACTOME_HIGHLY_CALCIUM_PERMEABLE_POSTSYNAPTIC_NICOTINIC_ACETYLCHOLINE_RECEPTORS	REACTOME_HIGHLY_CALCIUM_PERMEABLE_POSTSYNAPTIC_NICOTINIC_ACETYLCHOLINE_RECEPTORS	11	0.714496	1.48352	0.0273919	0.164417	0.138014	3183	tags=82%, list=17%, signal=68%	CHRNA7/CHRNA1/CHRNA9/CHRNA6/CHRNB3/CHRNA5/CHRNA2/CHRNA3/CHRNB2
REACTOME_NEGATIVE_REGULATION_OF_FGFR1_SIGNALING	REACTOME_NEGATIVE_REGULATION_OF_FGFR1_SIGNALING	33	0.578689	1.48298	0.0145308	0.108569	0.0911344	2474	tags=30%, list=13%, signal=26%	FGF9/FGF5/FGF8/FGF20/FGFR1/ANOS1/FGF3/FGF1/FGF4/SRC
REACTOME_GOLGI_TO_ER_RETROGRADE_TRANSPORT	REACTOME_GOLGI_TO_ER_RETROGRADE_TRANSPORT	134	0.499801	1.4816	0.000967358	0.0151331	0.0127029	4088	tags=28%, list=22%, signal=22%	TUBAL3/TUBA3C/KLC3/KIF5A/TUBB3/KIF3C/KIF26B/PLA2G4A/KIF2C/PAFAH1B3/KIF23/KIF4A/KIF20A/KIFC1/KIF18A/KIF18B/KIF15/CENPE/RAB6B/TMED3/KIF4B/KIF11/BICD1/TUBB2B/TUBB8/KIF12/TUBA1C/RACGAP1/TUBB6/TUBA1A/TUBA1B/TUBB8B/KIF21B/KDELR3/KIF2A/TUBA4A/KIF20B/KLC2
WP_PHOTODYNAMIC_THERAPYINDUCED_NFKB_SURVIVAL_SIGNALING	WP_PHOTODYNAMIC_THERAPYINDUCED_NFKB_SURVIVAL_SIGNALING	35	0.570537	1.48033	0.0226456	0.146465	0.122945	2411	tags=31%, list=13%, signal=27%	MMP9/MMP1/MMP3/IL1A/CXCL8/TNF/BIRC5/MMP2/BCL2A1/BIRC3/IL1B
WP_WNT_SIGNALING_PATHWAY_AND_PLURIPOTENCY	WP_WNT_SIGNALING_PATHWAY_AND_PLURIPOTENCY	101	0.508624	1.4797	0.00427222	0.0451197	0.0378741	4039	tags=34%, list=21%, signal=27%	WNT7B/MMP7/PRKCG/FZD7/PPP2R2C/WNT10B/FZD10/FZD2/SOX2/FZD1/CD44/WNT2/PPP2R2B/FOXD3/WNT10A/CTBP2/NKD2/WNT1/WNT6/WNT7A/PPP2R3A/RACGAP1/MAPK10/PRKCB/FZD9/CCND2/PRKCD/PRKCQ/FZD6/FZD8/POU5F1/WNT4/PLAU/LEF1
WP_PI3KAKTMTOR_VITAMIN_D3_SIGNALING	WP_PI3KAKTMTOR_VITAMIN_D3_SIGNALING	22	0.61933	1.47907	0.0334988	0.185914	0.156059	3606	tags=41%, list=19%, signal=33%	CYP24A1/PFKFB4/IL12A/CD80/HK3/IL10/HLA-DRA/CD86/VDR
REACTOME_COLLAGEN_BIOSYNTHESIS_AND_MODIFYING_ENZYMES	REACTOME_COLLAGEN_BIOSYNTHESIS_AND_MODIFYING_ENZYMES	67	0.531495	1.47823	0.00804389	0.0713966	0.0599313	4314	tags=49%, list=23%, signal=38%	COL11A1/COL10A1/COL9A2/COL8A2/COL11A2/P3H3/ADAMTS14/COL1A1/COL16A1/COLGALT2/COL1A2/COL3A1/COL6A3/COL2A1/COL4A6/COL5A1/ADAMTS3/TLL2/COL28A1/COL24A1/COL20A1/P3H2/COL21A1/COL13A1/COL4A5/SERPINH1/COL12A1/COL19A1/COL6A2/PLOD2/P4HA3/COL5A2/COL8A1
WP_DISRUPTION_OF_POSTSYNAPTIC_SIGNALING_BY_CNV	WP_DISRUPTION_OF_POSTSYNAPTIC_SIGNALING_BY_CNV	33	0.576783	1.4781	0.0159065	0.114738	0.0963124	3857	tags=39%, list=20%, signal=31%	GRIN1/NLGN1/DLGAP1/NRXN1/GRIN2B/GRIN2D/GRM1/STX1A/RYR2/GRIN2A/SHANK1/NLGN3/HOMER1
WP_RETINOBLASTOMA_GENE_IN_CANCER	WP_RETINOBLASTOMA_GENE_IN_CANCER	87	0.514403	1.478	0.00445844	0.0466924	0.0391942	7153	tags=67%, list=38%, signal=42%	ANLN/KIF4A/CDT1/CCNB1/E2F2/CDK1/TTK/ORC1/CCNB2/TOP2A/MAPK13/CHEK1/CDC25A/CDC45/CDC7/CCNE2/MCM4/TYMS/RRM2/STMN1/BARD1/CDC25B/MCM6/MCM7/E2F3/DNMT1/PLK4/MCM3/CDK4/POLA1/RFC4/H2AZ1/PRMT2/PRKDC/FANCG/HMGB2/CCNE1/TFDP1/DCK/HDAC1/PRIM1/POLD3/PCNA/RBBP4/CDK2/SAP30/CCND3/CCDC6/POLE2/TP53/RFC3/SMC2/RRM1/RPA1/SMC3/SKP2/RBBP7/MSH6
REACTOME_REGULATION_OF_GENE_EXPRESSION_BY_HYPOXIA_INDUCIBLE_FACTOR	REACTOME_REGULATION_OF_GENE_EXPRESSION_BY_HYPOXIA_INDUCIBLE_FACTOR	11	0.711663	1.47764	0.0298633	0.173024	0.145239	164	tags=18%, list=1%, signal=18%	CA9/EPO
WP_CELL_MIGRATION_AND_INVASION_THROUGH_P75NTR	WP_CELL_MIGRATION_AND_INVASION_THROUGH_P75NTR	30	0.588219	1.47721	0.0301397	0.173024	0.145239	1811	tags=27%, list=10%, signal=24%	EFNA5/MMP9/CDH11/MMP8/MMP2/EFNA3/TWIST1/NTRK2
REACTOME_POST_TRANSLATIONAL_MODIFICATION_SYNTHESIS_OF_GPI_ANCHORED_PROTEINS	REACTOME_POST_TRANSLATIONAL_MODIFICATION_SYNTHESIS_OF_GPI_ANCHORED_PROTEINS	92	0.51227	1.47683	0.00491854	0.0496002	0.0416351	4215	tags=38%, list=22%, signal=30%	CEACAM7/ALPI/GP2/PRSS21/LYPD6B/LY6K/PRSS41/NTM/MELTF/NTNG1/IZUMO1R/LYPD1/PLAUR/LSAMP/NTNG2/RAET1L/LY6G6C/SPACA4/ULBP2/PLET1/LYPD4/VNN2/ALPG/CEACAM5/CD109/NEGR1/LY6H/MSLN/PSCA/PIGZ/MDGA2/PIGS/CNTN5/CD52/FOLR2
BIOCARTA_GABA_PATHWAY	BIOCARTA_GABA_PATHWAY	10	0.728751	1.47637	0.029902	0.173024	0.145239	1254	tags=40%, list=7%, signal=37%	GABRA5/GABRA2/GABRA3/GABRA4
REACTOME_SUMOYLATION_OF_TRANSCRIPTION_FACTORS	REACTOME_SUMOYLATION_OF_TRANSCRIPTION_FACTORS	20	0.631516	1.47592	0.0237891	0.150892	0.12666	1704	tags=25%, list=9%, signal=23%	TFAP2A/TFAP2C/TFAP2B/FOXL2/MITF
PID_EPHA_FWDPATHWAY	PID_EPHA_FWDPATHWAY	34	0.573502	1.4758	0.023621	0.150892	0.12666	4288	tags=41%, list=23%, signal=32%	EPHA6/EFNA5/EPHA5/EPHA8/EFNA3/VAV3/SRC/PIK3R6/HCK/EPHA3/LCK/FGR/PIK3CG/CBL
WP_NEURAL_CREST_CELL_MIGRATION_DURING_DEVELOPMENT	WP_NEURAL_CREST_CELL_MIGRATION_DURING_DEVELOPMENT	40	0.557119	1.46705	0.0192186	0.130363	0.109429	3405	tags=32%, list=18%, signal=27%	PAK5/EPHB3/MMP9/CDH11/PAK6/EPHB6/PAK3/MMP8/MMP2/TWIST1/PIK3R6/PIK3CD/BDNF
REACTOME_CLASS_B_2_SECRETIN_FAMILY_RECEPTORS	REACTOME_CLASS_B_2_SECRETIN_FAMILY_RECEPTORS	94	0.507336	1.46488	0.00546073	0.0531836	0.0446431	2981	tags=35%, list=16%, signal=30%	WNT7B/CALCA/GIPR/WNT9A/CALCR/PTHLH/SCTR/FZD7/WNT10B/FZD10/FZD2/FZD1/UCN3/ADGRE3/WNT2/GNB3/WNT10A/GLP2R/GNGT1/GLP1R/WNT1/VIPR2/ADGRE5/WNT6/ADGRE2/WNT7A/GIP/ADGRE1/GNG8/ADM2/GNG4/GHRHR/FZD9
REACTOME_SHC_MEDIATED_CASCADE_FGFR1	REACTOME_SHC_MEDIATED_CASCADE_FGFR1	21	0.620205	1.46486	0.0312891	0.177498	0.148994	2343	tags=38%, list=12%, signal=33%	FGF9/FGF5/FGF8/FGF20/FGFR1/FGF3/FGF1/FGF4
WP_NUCLEOTIDEBINDING_OLIGOMERIZATION_DOMAIN_NOD_PATHWAY	WP_NUCLEOTIDEBINDING_OLIGOMERIZATION_DOMAIN_NOD_PATHWAY	41	0.55484	1.46474	0.0238726	0.150892	0.12666	6168	tags=54%, list=33%, signal=36%	DUOX2/NLRP2/AIM2/CASP5/NLRP4/IL18/CARD9/PYCARD/NLRP7/IL1B/RIPK2/NLRP3/CARD6/NAIP/MEFV/NLRC4/NOD1/ACAP1/NLRP10/NOD2/NLRP12/PRDM1
WP_CANCER_IMMUNOTHERAPY_BY_PD1_BLOCKADE	WP_CANCER_IMMUNOTHERAPY_BY_PD1_BLOCKADE	23	0.607785	1.46446	0.0331695	0.18532	0.15556	4675	tags=61%, list=25%, signal=46%	PDCD1/IFNG/NFATC4/CD3D/CD8B/BATF/CD3G/HLA-DRB1/CD8A/LCK/CD3E/NFATC1/ZAP70/CD274
REACTOME_DIGESTION_AND_ABSORPTION	REACTOME_DIGESTION_AND_ABSORPTION	26	0.598432	1.4643	0.0361338	0.195341	0.163972	1645	tags=31%, list=9%, signal=28%	ALPI/CLPS/GUCA2A/SLC5A1/CHIT1/SI/MGAM/GUCY2C
KEGG_HEDGEHOG_SIGNALING_PATHWAY	KEGG_HEDGEHOG_SIGNALING_PATHWAY	56	0.537358	1.4636	0.010969	0.0900181	0.0755624	3026	tags=32%, list=16%, signal=27%	WNT7B/WNT9A/BMP7/WNT10B/WNT2/GLI1/GLI2/WNT10A/BMP6/PRKX/WNT1/WNT6/WNT7A/GLI3/ZIC2/BMP8A/LRP2/BMP8B
WP_PATHOGENESIS_OF_SARSCOV2_MEDIATED_BY_NSP9NSP10_COMPLEX	WP_PATHOGENESIS_OF_SARSCOV2_MEDIATED_BY_NSP9NSP10_COMPLEX	21	0.61897	1.46195	0.0337922	0.186206	0.156304	4662	tags=67%, list=25%, signal=50%	IGLL1/CXCL8/CD8B/CD3G/HLA-DRA/HLA-DRB1/CD8A/CD2/LCK/CD3E/MMP25/HLA-DRB5/ZAP70/CRP
WP_ENDODERM_DIFFERENTIATION	WP_ENDODERM_DIFFERENTIATION	140	0.491345	1.46172	0.00160435	0.0214743	0.0180258	4194	tags=33%, list=22%, signal=26%	LHX1/SOX21/PAX9/PTHLH/CER1/BMP7/DKK1/GRHL2/DUSP4/SOX2/MIXL1/TAF4B/PAX3/TOX/GLI2/TRIM71/ZIC5/RAB38/HOXC11/CTBP2/DAB2/TCEAL2/HOXA1/TGFB1/VAV3/HNF1B/OTX2/RGS10/EZH2/WDHD1/PLCH1/ATP8B2/NOG/PBX1/TET1/NCAPG2/DNMT3B/TRERF1/POU5F1/DUSP5/FOXH1/DUSP2/LEF1/RARG/PRDM14/LAMC1
REACTOME_TRANSPORT_OF_INORGANIC_CATIONS_ANIONS_AND_AMINO_ACIDS_OLIGOPEPTIDES	REACTOME_TRANSPORT_OF_INORGANIC_CATIONS_ANIONS_AND_AMINO_ACIDS_OLIGOPEPTIDES	106	0.500456	1.46132	0.00579375	0.0551397	0.046285	3815	tags=38%, list=20%, signal=30%	SLC6A15/SLC34A2/SLC7A10/SLC4A3/SLC6A14/SLC26A9/SLC6A19/SLC9A4/SLC1A5/SLC6A6/SLC1A7/SLC5A5/SLC34A3/SLC9A3/SLC7A1/SLC24A3/SLC38A1/SLC38A5/SLC7A3/SLC7A7/SLC8A2/SLC9A2/SLC4A8/SLC9A5/SLC36A2/SLC7A5/SLC7A8/SLC17A8/SLC24A2/SLC12A2/SLC43A2/SLC7A6/SLC9A9/SLC36A1/SLC15A2/SLC9A1/SLC1A6/SLC12A3/SLC24A5/SLC5A8
REACTOME_MITOTIC_PROMETAPHASE	REACTOME_MITOTIC_PROMETAPHASE	203	0.483118	1.46092	0.000250104	0.00517363	0.00434282	7070	tags=54%, list=37%, signal=34%	TUBAL3/TUBA3C/TUBB3/CDC20/KIF2C/PLK1/AURKB/SKA1/BUB1B/CENPA/CENPM/NUF2/CCNB1/ERCC6L/CENPF/BIRC5/BUB1/NCAPH/KIF18A/NCAPG/CDCA8/CDK1/CENPI/CENPE/SGO2/CCNB2/NEK2/NDC80/TUBB2B/SPC25/ZWINT/TUBB8/CENPO/CDCA5/CENPK/NCAPD2/RCC2/MAD2L1/TUBA1C/PRKAR2B/SGO1/TUBB6/KNTC1/CENPL/TUBA1A/TUBA1B/CENPH/SFI1/PLK4/TUBB8B/KIF2A/MAPRE1/SMC4/TUBA4A/CEP72/SPDL1/INCENP/CEP131/NDE1/CENPJ/B9D2/CEP135/TUBB/CNTRL/HAUS6/NUP37/…
REACTOME_SEALING_OF_THE_NUCLEAR_ENVELOPE_NE_BY_ESCRT_III	REACTOME_SEALING_OF_THE_NUCLEAR_ENVELOPE_NE_BY_ESCRT_III	32	0.570492	1.45621	0.0311778	0.177359	0.148878	5104	tags=44%, list=27%, signal=32%	TUBAL3/TUBA3C/TUBB3/TUBB2B/TUBB8/TUBA1C/TUBB6/TUBA1A/TUBA1B/TUBB8B/TUBA4A/CHMP4C/CHMP3/CHMP4A
WP_CARDIAC_PROGENITOR_DIFFERENTIATION	WP_CARDIAC_PROGENITOR_DIFFERENTIATION	53	0.535579	1.45553	0.0170925	0.120514	0.101161	3789	tags=42%, list=20%, signal=33%	NKX2-5/LIN28A/DKK1/ISL1/SOX2/MIXL1/TNNI3/PAX6/TBX5/ROR2/LIN28B/SCN5A/ZFP42/TGFB1/NCAM1/MYH6/PDGFRA/NOG/MYLK3/TNNT2/KIT/POU5F1
REACTOME_INTEGRIN_CELL_SURFACE_INTERACTIONS	REACTOME_INTEGRIN_CELL_SURFACE_INTERACTIONS	84	0.509087	1.4543	0.00381985	0.0414353	0.0347814	4324	tags=44%, list=23%, signal=34%	ITGB8/COL10A1/COL9A2/ITGB6/ITGA3/COMP/SPP1/CD44/COL8A2/COL1A1/COL16A1/COL1A2/COL3A1/ITGAM/IBSP/ITGA2/COL6A3/ICAM5/COL2A1/COL4A6/COL5A1/ITGA2B/TNC/ITGAV/ITGB2/AGRN/LUM/ITGAD/COL13A1/COL4A5/ITGAX/ITGA4/ICAM1/COL6A2/COL5A2/COL8A1/ITGA11
REACTOME_CELL_CELL_COMMUNICATION	REACTOME_CELL_CELL_COMMUNICATION	128	0.489107	1.44729	0.00202183	0.0250695	0.0210437	2630	tags=25%, list=14%, signal=22%	CDH10/CDH17/LAMC2/KIRREL2/CLDN18/CLDN10/CDH9/FLNC/NPHS2/NPHS1/ITGB4/CLDN4/CDH11/CLDN6/CDH6/SFTPA1/CDH3/CADM3/SFTPA2/NECTIN4/CLDN11/CDH18/FLNA/SDK1/CADM2/FBLIM1/CDH24/NCK2/SIRPG/SRC/IQGAP1/SDK2
NABA_COLLAGENS	NABA_COLLAGENS	44	0.543129	1.44664	0.0287253	0.169175	0.142008	4314	tags=55%, list=23%, signal=42%	COL11A1/COL10A1/COL9A2/COL8A2/COL11A2/COL1A1/COL16A1/COL1A2/COL3A1/COL6A3/COL2A1/COL4A6/COL5A1/COL28A1/COL24A1/COL20A1/COL21A1/COL13A1/COL4A5/COL12A1/COL19A1/COL6A2/COL5A2/COL8A1
REACTOME_COLLAGEN_CHAIN_TRIMERIZATION	REACTOME_COLLAGEN_CHAIN_TRIMERIZATION	44	0.543129	1.44664	0.0287253	0.169175	0.142008	4314	tags=55%, list=23%, signal=42%	COL11A1/COL10A1/COL9A2/COL8A2/COL11A2/COL1A1/COL16A1/COL1A2/COL3A1/COL6A3/COL2A1/COL4A6/COL5A1/COL28A1/COL24A1/COL20A1/COL21A1/COL13A1/COL4A5/COL12A1/COL19A1/COL6A2/COL5A2/COL8A1
WP_INFLAMMATORY_RESPONSE_PATHWAY	WP_INFLAMMATORY_RESPONSE_PATHWAY	30	0.575836	1.44611	0.0339977	0.186206	0.156304	5004	tags=57%, list=27%, signal=42%	LAMC2/IL2RA/COL1A1/COL1A2/COL3A1/IL4/IFNG/IL2RG/CD80/LAMB1/LAMA5/CD86/LCK/LAMC1/IL2RB/ZAP70/IL2
REACTOME_NON_INTEGRIN_MEMBRANE_ECM_INTERACTIONS	REACTOME_NON_INTEGRIN_MEMBRANE_ECM_INTERACTIONS	59	0.525334	1.44387	0.0157438	0.114195	0.0958571	3127	tags=37%, list=17%, signal=31%	LAMC2/COL11A1/COL10A1/LAMA1/ITGB4/NRXN1/DDR1/COL11A2/COL1A1/COL1A2/COL3A1/ITGA2/COL2A1/COL4A6/COL5A1/TNC/TGFB1/ITGAV/LAMB1/AGRN/LAMA5/SDC3
KEGG_AMYOTROPHIC_LATERAL_SCLEROSIS_ALS	KEGG_AMYOTROPHIC_LATERAL_SCLEROSIS_ALS	53	0.530912	1.44284	0.0187519	0.128592	0.107942	2184	tags=25%, list=12%, signal=22%	PRPH/NEFL/NEFM/CHP2/GRIN1/GRIA2/GRIN2B/GRIN2D/NEFH/TNF/MAPK12/MAPK13/GRIN2A
REACTOME_THE_ROLE_OF_GTSE1_IN_G2_M_PROGRESSION_AFTER_G2_CHECKPOINT	REACTOME_THE_ROLE_OF_GTSE1_IN_G2_M_PROGRESSION_AFTER_G2_CHECKPOINT	79	0.51	1.44134	0.00877724	0.0767945	0.0644624	3851	tags=23%, list=20%, signal=18%	TUBAL3/TUBA3C/TUBB3/PLK1/GTSE1/CCNB1/CDK1/CCNB2/TUBB2B/TUBB8/TUBA1C/TUBB6/TUBA1A/TUBA1B/TUBB8B/MAPRE1/TUBA4A/PSMA8
WP_PLURIPOTENT_STEM_CELL_DIFFERENTIATION_PATHWAY	WP_PLURIPOTENT_STEM_CELL_DIFFERENTIATION_PATHWAY	48	0.537326	1.44109	0.0222426	0.144606	0.121384	3735	tags=42%, list=20%, signal=33%	WNT7B/EPO/DKK1/IL11/LEFTY1/FGF8/WNT2/EGF/HGF/NTF4/WNT1/TGFB1/FGF1/FGF4/CSF1/TGFB3/NOG/CSF1R/KITLG/KIT
PID_AURORA_B_PATHWAY	PID_AURORA_B_PATHWAY	39	0.547407	1.4381	0.0316027	0.178157	0.149547	4142	tags=46%, list=22%, signal=36%	KIF2C/AURKB/KIF23/KIF20A/CENPA/BIRC5/BUB1/NCAPH/NCAPG/CDCA8/NDC80/NCAPD2/RACGAP1/SGO1/STMN1/SMC4/INCENP/NPM1
REACTOME_MITOTIC_SPINDLE_CHECKPOINT	REACTOME_MITOTIC_SPINDLE_CHECKPOINT	111	0.490856	1.43622	0.00417796	0.0443112	0.0371954	3897	tags=32%, list=21%, signal=25%	CDC20/KIF2C/PLK1/AURKB/SKA1/UBE2C/BUB1B/CENPA/CENPM/NUF2/ERCC6L/CENPF/BIRC5/BUB1/KIF18A/CDCA8/CENPI/CENPE/SGO2/NDC80/SPC25/UBE2S/ZWINT/CENPO/CENPK/RCC2/MAD2L1/SGO1/KNTC1/CENPL/CENPH/KIF2A/MAPRE1/SPDL1/INCENP
KEGG_CYTOKINE_CYTOKINE_RECEPTOR_INTERACTION	KEGG_CYTOKINE_CYTOKINE_RECEPTOR_INTERACTION	259	0.46852	1.43359	0.000331039	0.00647337	0.00543384	4829	tags=44%, list=26%, signal=33%	CXCL5/EPO/CRLF2/IL20RA/CCL26/PRL/GH2/CXCL1/LIF/BMP7/CXCL6/TNFRSF17/PF4V1/IL21/TNFSF9/IL11/IL22RA2/IL19/TGFB2/IFNE/TNFRSF11A/TNFRSF18/IL21R/CCL28/BMPR1B/CSF3R/IL2RA/IL1A/EGF/CCR3/CD70/CCL7/CXCR5/IL4/OSMR/TNFRSF21/HGF/IL18/CCL13/CXCL8/TNF/LTB/IFNG/IL2RG/IL12A/CXCL3/EDA/IL17B/TGFB1/CCR8/TNFRSF11B/TNFRSF8/TNFSF13B/RELT/XCL1/IL1B/CSF1/OSM/IL10/CD27/AMH/IL9R/CSF2RA/PDGFRA/TNFSF4/IL12RB1/CSF2RB/TNFRSF13…
REACTOME_CLASS_A_1_RHODOPSIN_LIKE_RECEPTORS	REACTOME_CLASS_A_1_RHODOPSIN_LIKE_RECEPTORS	325	0.464552	1.42966	7.50165e-05	0.00193932	0.00162789	4359	tags=44%, list=23%, signal=35%	NTS/CXCL5/GAL/KISS1R/SSTR3/MTNR1B/RXFP4/SST/LPAR3/TAC1/TACR3/KEL/CHRM1/TRH/HTR5A/CCKBR/CXCL1/CXCL6/P2RY4/LPAR2/ADORA1/PLPPR5/NPFFR1/CCK/P2RY6/UTS2B/INSL3/OXTR/LHB/HCAR1/AVPR1B/HTR2C/SSTR5/LPAR1/BRS3/HCAR2/RLN2/ADORA2B/CCL28/DRD2/FFAR3/PNOC/HCAR3/NPY4R/CCR3/OXGR1/MC4R/FFAR2/CCL7/NMU/CXCR5/UTS2/RXFP3/MTNR1A/PTAFR/NMB/CCL13/CXCL8/ADRA2A/NTSR2/NPSR1/HCRT/GPR37L1/RLN3/CXCL3/OPN1SW/NTSR1/ADORA3/EDN3/GP…
REACTOME_GPCR_LIGAND_BINDING	REACTOME_GPCR_LIGAND_BINDING	457	0.461701	1.42882	2.90632e-06	0.000134713	0.00011308	4325	tags=42%, list=23%, signal=33%	NTS/WNT7B/CXCL5/GAL/KISS1R/SSTR3/MTNR1B/CALCA/RXFP4/SST/LPAR3/TAC1/GIPR/WNT9A/TACR3/CALCR/KEL/PTHLH/GRM5/CHRM1/TRH/HTR5A/CCKBR/CXCL1/SCTR/CXCL6/P2RY4/LPAR2/ADORA1/PLPPR5/FZD7/WNT10B/NPFFR1/CCK/FZD10/P2RY6/UTS2B/FZD2/INSL3/OXTR/LHB/HCAR1/GRM4/AVPR1B/HTR2C/SSTR5/LPAR1/BRS3/HCAR2/RLN2/FZD1/ADORA2B/UCN3/GABBR1/CCL28/ADGRE3/DRD2/WNT2/GNB3/GRM1/FFAR3/PNOC/HCAR3/NPY4R/CCR3/OXGR1/MC4R/FFAR2/CCL7/NMU/CXCR…
WP_MECHANOREGULATION_AND_PATHOLOGY_OF_YAPTAZ_VIA_HIPPO_AND_NONHIPPO_MECHANISMS	WP_MECHANOREGULATION_AND_PATHOLOGY_OF_YAPTAZ_VIA_HIPPO_AND_NONHIPPO_MECHANISMS	46	0.533714	1.4269	0.0279018	0.166281	0.139579	2910	tags=24%, list=15%, signal=20%	ITGB8/PAK5/ITGB6/ITGB4/PAK6/PAK3/TEAD2/TEAD4/SRC/ITGB2/MAPK10
REACTOME_SEPARATION_OF_SISTER_CHROMATIDS	REACTOME_SEPARATION_OF_SISTER_CHROMATIDS	191	0.472431	1.42571	0.00128968	0.0186364	0.0156437	4163	tags=27%, list=22%, signal=21%	TUBAL3/TUBA3C/TUBB3/CDC20/KIF2C/PLK1/AURKB/SKA1/UBE2C/BUB1B/CENPA/CENPM/NUF2/ERCC6L/CENPF/BIRC5/BUB1/KIF18A/CDCA8/CENPI/CENPE/SGO2/PTTG1/NDC80/TUBB2B/SPC25/UBE2S/ZWINT/TUBB8/CENPO/CDCA5/CENPK/RCC2/MAD2L1/TUBA1C/SGO1/TUBB6/KNTC1/CENPL/TUBA1A/TUBA1B/CENPH/TUBB8B/KIF2A/MAPRE1/TUBA4A/SPDL1/PSMA8/INCENP/ESPL1/NDE1
WP_PEPTIDE_GPCRS	WP_PEPTIDE_GPCRS	74	0.508568	1.42499	0.0102766	0.0860723	0.0722503	4573	tags=55%, list=24%, signal=42%	SSTR3/TACR3/CCKBR/OXTR/AVPR1B/SSTR5/BRS3/NPY4R/CCR3/MC4R/CXCR5/NTSR2/NTSR1/CCR8/OPRK1/SSTR2/OPRL1/NPY5R/FPR1/OPRD1/TACR2/CCR5/CXCR3/CCR10/GALR2/C3AR1/CCR4/CCR2/GHSR/OPRM1/AGTR2/CCR1/FPR3/EDNRA/CXCR6/CXCR4/LHCGR/BDKRB1/CCR6/FPR2/MC5R
REACTOME_SPHINGOLIPID_DE_NOVO_BIOSYNTHESIS	REACTOME_SPHINGOLIPID_DE_NOVO_BIOSYNTHESIS	45	0.532716	1.42424	0.0324022	0.182253	0.152986	707	tags=16%, list=4%, signal=15%	FA2H/SGPP2/ALDH3B2/CERS1/SPHK1/SPTSSB/PLPP2
KEGG_CELL_ADHESION_MOLECULES_CAMS	KEGG_CELL_ADHESION_MOLECULES_CAMS	130	0.480574	1.423	0.00641167	0.0590015	0.0495267	4675	tags=44%, list=25%, signal=33%	ITGB8/CLDN18/CNTN1/CLDN10/NLGN1/VCAN/CLDN4/NRXN1/CLDN6/PDCD1/CDH3/CADM3/CNTNAP1/L1CAM/CLDN11/ITGAM/HLA-DOA/CD80/NRCAM/NCAM1/CD22/HLA-DOB/CD8B/CTLA4/ITGAV/HLA-DMB/ITGB2/HLA-DQB1/ICOS/HLA-DRA/NEGR1/HLA-DQA2/HLA-DQA1/CD86/HLA-DMA/SDC3/HLA-DRB1/CD8A/HLA-DPA1/MPZL1/PTPRC/NLGN3/CDH15/CD2/SPN/HLA-DPB1/CD6/SELPLG/NECTIN1/ITGA4/HLA-DRB5/ICAM1/NEO1/NLGN2/SIGLEC1/CD58/CD274
KEGG_ECM_RECEPTOR_INTERACTION	KEGG_ECM_RECEPTOR_INTERACTION	83	0.499145	1.42199	0.00900783	0.0781625	0.0656107	3167	tags=37%, list=17%, signal=31%	LAMC2/ITGB8/COL11A1/LAMA1/ITGB6/ITGA3/SV2A/ITGB4/COMP/SPP1/CD44/COL11A2/COL1A1/COL1A2/COL3A1/IBSP/ITGA2/COL6A3/COL2A1/COL4A6/COL5A1/ITGA2B/TNC/THBS2/ITGAV/RELN/LAMB1/AGRN/LAMA5/SDC3/HMMR
REACTOME_PEPTIDE_LIGAND_BINDING_RECEPTORS	REACTOME_PEPTIDE_LIGAND_BINDING_RECEPTORS	193	0.47042	1.41931	0.00141957	0.0199617	0.0167562	4359	tags=45%, list=23%, signal=35%	NTS/CXCL5/GAL/KISS1R/SSTR3/RXFP4/SST/TAC1/TACR3/KEL/TRH/CCKBR/CXCL1/CXCL6/NPFFR1/CCK/UTS2B/INSL3/OXTR/AVPR1B/SSTR5/BRS3/RLN2/CCL28/PNOC/NPY4R/CCR3/MC4R/CCL7/NMU/CXCR5/UTS2/RXFP3/NMB/CCL13/CXCL8/NTSR2/NPSR1/HCRT/GPR37L1/RLN3/CXCL3/NTSR1/EDN3/CCR8/OPRK1/SSTR2/XCL1/PRLHR/NPFFR2/OPRL1/NPY5R/FPR1/OPRD1/TACR2/CCL20/CCL22/CCR5/CXCR3/CCR10/CCL1/MLNR/QRFP/F2RL1/CCL5/GALR2/C3AR1/NPY/CCR4/CCR2/PROKR1/GHSR/O…
REACTOME_NEURONAL_SYSTEM	REACTOME_NEURONAL_SYSTEM	410	0.459037	1.41666	1.54986e-05	0.000562216	0.000471932	4203	tags=39%, list=22%, signal=31%	HTR3A/KCNJ16/SLC6A3/TUBAL3/HCN4/SLITRK1/PPFIA4/KCNK2/TUBA3C/HTR3B/NEFL/KCNG3/KCNH2/CHRNA7/GAD2/KCNF1/KCNV1/HCN1/GRM5/GRIN1/KCND2/CHRND/GABRA5/GABRA2/NLGN1/DLGAP1/PRKCG/CHRNA1/SLC1A7/GAD1/CHRNA9/TUBB3/SLC18A3/GRIA2/GABRG3/KCNJ10/KCNMB4/NRXN1/KCNH3/GABRR1/CHRNA6/KCNQ4/KCNQ3/CACNG4/KCNA2/SLITRK4/GRIN2B/KCNG1/GRIN2D/SNAP25/SLITRK5/APBA2/SLC38A1/CHRNB3/KCNS1/DLG3/GABBR1/GRIA4/GABRA3/GABRB3/GABRA4/HOME…
KEGG_FC_GAMMA_R_MEDIATED_PHAGOCYTOSIS	KEGG_FC_GAMMA_R_MEDIATED_PHAGOCYTOSIS	95	0.490012	1.41611	0.0143704	0.108036	0.0906871	5093	tags=41%, list=27%, signal=30%	PLA2G4D/PLA2G4F/SPHK1/PRKCG/SCIN/PLPP2/DNM1/PLA2G4A/FCGR1A/LIMK1/AMPH/NCF1/MARCKSL1/SYK/MYO10/RAC2/VAV3/ARPC1B/VAV1/HCK/FCGR2A/FCGR3A/MARCKS/ASAP1/PRKCB/PIK3CD/DOCK2/PLA2G4E/PTPRC/PRKCD/LIMK2/VASP/PIK3CG/PIK3R2/WASF1/WASF2/PIK3R5/AKT3/ASAP2
KEGG_BASAL_CELL_CARCINOMA	KEGG_BASAL_CELL_CARCINOMA	55	0.519081	1.41308	0.0275938	0.164926	0.138441	4649	tags=42%, list=25%, signal=32%	WNT7B/WNT9A/FZD7/WNT10B/FZD10/FZD2/FZD1/WNT2/GLI1/GLI2/WNT10A/WNT1/WNT6/WNT7A/GLI3/FZD9/FZD6/FZD8/WNT4/LEF1/WNT16/WNT2B/DVL2
PID_INTEGRIN1_PATHWAY	PID_INTEGRIN1_PATHWAY	66	0.50561	1.40546	0.0269107	0.164331	0.137942	4324	tags=45%, list=23%, signal=35%	LAMC2/COL11A1/LAMA1/ITGA3/SPP1/PLAUR/COL11A2/COL1A1/COL1A2/COL3A1/MDK/ITGA2/COL6A3/COL2A1/COL4A6/COL5A1/TNC/THBS2/F13A1/ITGAV/LAMB1/NPNT/LAMA5/COL4A5/PLAU/ITGA4/LAMC1/COL6A2/COL5A2/ITGA11
WP_ENDOCHONDRAL_OSSIFICATION	WP_ENDOCHONDRAL_OSSIFICATION	63	0.507343	1.40428	0.027115	0.164331	0.137942	2724	tags=32%, list=14%, signal=27%	COL10A1/MMP13/PTHLH/CTSV/MMP9/BMP7/SCIN/SPP1/ACAN/TGFB2/IGF1R/FGFR1/BMP6/CDKN1C/COL2A1/CHST11/SOX9/TGFB1/GLI3/RUNX2
WP_ENDOCHONDRAL_OSSIFICATION_WITH_SKELETAL_DYSPLASIAS	WP_ENDOCHONDRAL_OSSIFICATION_WITH_SKELETAL_DYSPLASIAS	63	0.507343	1.40428	0.027115	0.164331	0.137942	2724	tags=32%, list=14%, signal=27%	COL10A1/MMP13/PTHLH/CTSV/MMP9/BMP7/SCIN/SPP1/ACAN/TGFB2/IGF1R/FGFR1/BMP6/CDKN1C/COL2A1/CHST11/SOX9/TGFB1/GLI3/RUNX2
REACTOME_FORMATION_OF_THE_CORNIFIED_ENVELOPE	REACTOME_FORMATION_OF_THE_CORNIFIED_ENVELOPE	128	0.473572	1.40132	0.0052789	0.05202	0.0436663	1913	tags=23%, list=10%, signal=20%	PKP3/KRT80/KRT19/KRT83/KRT20/SPRR3/KLK13/KRT4/KRT15/KRT79/LCE1C/KRT40/KRT7/KRT34/PI3/DSC3/LCE1F/KRT17/EVPL/KRT2/KRT13/KRT39/TGM5/KLK5/DSG2/SPRR1B/KLK8/KRT25/KRT78
REACTOME_CONSTITUTIVE_SIGNALING_BY_ABERRANT_PI3K_IN_CANCER	REACTOME_CONSTITUTIVE_SIGNALING_BY_ABERRANT_PI3K_IN_CANCER	78	0.497215	1.4013	0.0157857	0.114195	0.0958571	3953	tags=42%, list=21%, signal=34%	NRG3/FGF9/EREG/FGF5/TGFA/FGF8/FGF20/CD19/EGF/FGFR1/HGF/FGF3/CD80/RAC2/FGF1/FGF4/SRC/VAV1/ICOS/PDGFRA/FGF7/AREG/PIK3CD/ERBB4/CD86/FGFR3/KITLG/NRG2/LCK/KIT/EPGN/TRAT1/BTC
REACTOME_C_TYPE_LECTIN_RECEPTORS_CLRS	REACTOME_C_TYPE_LECTIN_RECEPTORS_CLRS	140	0.470466	1.39961	0.00595034	0.0562027	0.0471773	4347	tags=23%, list=23%, signal=18%	MUC6/MUC5B/MUC5AC/MUC1/ITPR3/CLEC6A/MUC13/PAK3/MUC20/CARD11/SYK/FCER1G/MUC21/CARD9/MUC3A/PYCARD/IL1B/SRC/CLEC4C/MUC12/MUC17/CCL22/CLEC7A/MUC15/CD209/CLEC4E/PRKCD/MUCL1/PSMA8/CLEC4D/MUC16/NFATC1
WP_HIPPO_SIGNALING_REGULATION_PATHWAYS	WP_HIPPO_SIGNALING_REGULATION_PATHWAYS	97	0.483349	1.39791	0.0157522	0.114195	0.0958571	3735	tags=29%, list=20%, signal=23%	CDH10/CDH17/CDH9/PRKCG/CDH11/CDH6/IGF1R/CDH3/CDH16/FGFR1/CDH18/TEAD2/NTRK2/TEAD4/CDH24/PDGFRA/PLCB4/PRKAR2B/NTRK1/PRKCB/PLCB1/CSF1R/CDH20/FGFR3/CDH15/PRKCD/PRKCQ/KIT
WP_VITAMIN_D_RECEPTOR_PATHWAY	WP_VITAMIN_D_RECEPTOR_PATHWAY	182	0.463458	1.39763	0.00476003	0.0490303	0.0411567	3628	tags=37%, list=19%, signal=30%	CA9/DNER/ALPI/SLC34A2/EFNA5/ATP2C2/TRPV6/CYP24A1/CDX2/TRPV5/IRF4/KRTAP4-1/PTHLH/TREM1/KLK6/S100A2/S100A9/G6PD/ALOX5/SPP1/TGFB2/KRT34/CREG2/CST6/CYP2S1/LCE1F/CASP5/S100A6/CRACR2B/PNOC/HILPDA/KRT13/ITGAM/BMP6/SPRR1B/IL12A/SULT1C2/CST1/ADGRE5/TGFB1/LGALS9/TNFRSF11B/SALL4/IGFBP3/S100A4/S100A8/CTLA4/SLC37A2/TIMP2/TNFSF4/PTGER4/GXYLT2/KRTAP5-1/ALPG/MX2/KRT16/HLA-DQA2/CYP27B1/HLA-DQA1/HLA-DRB1/RASGRP1/C…
REACTOME_COPI_INDEPENDENT_GOLGI_TO_ER_RETROGRADE_TRAFFIC	REACTOME_COPI_INDEPENDENT_GOLGI_TO_ER_RETROGRADE_TRAFFIC	53	0.51321	1.39473	0.0353201	0.192606	0.161676	3840	tags=28%, list=20%, signal=23%	TUBAL3/TUBA3C/TUBB3/PLA2G4A/PAFAH1B3/RAB6B/BICD1/TUBB2B/TUBB8/TUBA1C/TUBB6/TUBA1A/TUBA1B/TUBB8B/TUBA4A
REACTOME_G_ALPHA_I_SIGNALLING_EVENTS	REACTOME_G_ALPHA_I_SIGNALLING_EVENTS	310	0.453145	1.39379	0.000334935	0.00649877	0.00545516	5014	tags=45%, list=27%, signal=34%	CXCL5/PPP1R1B/GAL/SSTR3/MTNR1B/RXFP4/SST/LPAR3/ITPR3/HTR5A/PRKCG/CXCL1/CXCL6/P2RY4/LPAR2/ADORA1/PLA2G4A/HCAR1/GRM4/SSTR5/LPAR1/RGS20/HCAR2/GABBR1/CCL28/RGS17/GNB3/GNAZ/PNOC/HCAR3/ADCY2/NPY4R/CCR3/OXGR1/NMU/CXCR5/RXFP3/MTNR1A/CCL13/CXCL8/ADRA2A/GNGT1/PRKX/PDE1C/GRM3/GPR37L1/RLN3/CXCL3/OPN1SW/RGS4/ADORA3/RGS11/CCR8/PDE4D/RGS1/OPRK1/SSTR2/RGS13/PDE4A/ADCY7/RGS10/LPAR5/SRC/GPSM2/PTGDR2/PLCB4/PRKAR2B/…
REACTOME_GAP_JUNCTION_TRAFFICKING_AND_REGULATION	REACTOME_GAP_JUNCTION_TRAFFICKING_AND_REGULATION	51	0.517164	1.39343	0.0299667	0.173024	0.145239	3474	tags=33%, list=18%, signal=27%	TUBAL3/TUBA3C/GJB7/GJA3/GJB3/TUBB3/DNM1/DAB2/TUBB2B/TUBB8/SRC/TUBA1C/GJC2/TUBB6/TUBA1A/TUBA1B/TUBB8B
WP_PRADERWILLI_AND_ANGELMAN_SYNDROME	WP_PRADERWILLI_AND_ANGELMAN_SYNDROME	63	0.502664	1.39133	0.0303688	0.173546	0.145677	4209	tags=37%, list=22%, signal=28%	PCSK1/NHLH2/TACR3/GABRA5/GABRG3/GABRR1/LHB/HTR2C/GABRB3/TYR/SNURF/GABRR3/CDC6/NDN/DLX5/OCA2/SNRPN/GABRG1/BDNF/CCND2/CDK4/CDKN2A/MAGEL2
REACTOME_RECRUITMENT_OF_NUMA_TO_MITOTIC_CENTROSOMES	REACTOME_RECRUITMENT_OF_NUMA_TO_MITOTIC_CENTROSOMES	95	0.479624	1.38609	0.0201399	0.134787	0.113142	7070	tags=56%, list=37%, signal=35%	TUBAL3/TUBA3C/TUBB3/PLK1/CDK1/NEK2/TUBB2B/TUBB8/TUBA1C/PRKAR2B/TUBB6/TUBA1A/TUBA1B/SFI1/PLK4/TUBB8B/MAPRE1/TUBA4A/CEP72/CEP131/NDE1/CENPJ/CEP135/TUBB/CNTRL/HAUS6/MZT1/CSNK1E/MZT2A/HAUS1/DYNC1H1/NEDD1/TUBG1/CEP250/CEP152/CEP41/TUBB4A/HAUS7/DYNC1I2/OFD1/DCTN2/MZT2B/CEP290/HAUS8/HAUS5/TUBG2/PPP2R1A/CEP164/TUBA8/CKAP5/TUBB4B/DYNLL1/TUBA3E
WP_MALIGNANT_PLEURAL_MESOTHELIOMA	WP_MALIGNANT_PLEURAL_MESOTHELIOMA	437	0.448293	1.38566	5.3039e-05	0.0015086	0.00126634	4739	tags=34%, list=25%, signal=26%	CDH10/WNT7B/CXCL5/CDH17/EFNA5/TNNT1/LAMC2/FGF9/ITPR3/PAK5/LAMA1/SFRP5/CDH9/CER1/CTHRC1/MMP9/CXCL1/DKK1/SLC2A1/ITGA3/ITGB4/FZD7/CDH11/WNT10B/FZD10/FZD2/PAK6/CDH6/IGF1R/FGF5/TGFA/CDH3/SFRP2/FGF8/DSC3/PAK3/FZD1/FGF20/CD44/MMP3/WNT2/KIF23/EGF/FGF11/NDRG1/CDH16/FGFR1/WNT10A/ROR2/MDK/CDH18/HGF/UHRF1/FGF3/CTBP2/TEAD2/ITGA2/MMP2/EFNA3/MMP14/LIN28B/NTRK2/WIF1/TEAD4/RASSF6/NTF4/COL4A6/ROR1/WNT1/FOXM1/TGFB1…
WP_G1_TO_S_CELL_CYCLE_CONTROL	WP_G1_TO_S_CELL_CYCLE_CONTROL	64	0.49967	1.38504	0.0280475	0.166753	0.139974	6432	tags=58%, list=34%, signal=38%	CREB3L1/CCNB1/E2F2/CDK1/CDKN1C/ORC1/ORC6/CDC25A/CDC45/CCNA1/CCNE2/MCM2/MCM4/MCM6/MCM7/E2F3/CCND2/MCM3/CDK4/CDKN2A/MYT1/CCNE1/MCM5/POLA2/CDKN2B/TFDP1/PRIM1/CCNG2/PRIM2/PCNA/CDKN2D/CREB3/CDK2/CCND3/POLE2/CDKN2C/TP53
KEGG_WNT_SIGNALING_PATHWAY	KEGG_WNT_SIGNALING_PATHWAY	150	0.462564	1.3847	0.00930323	0.0792041	0.066485	4649	tags=29%, list=25%, signal=22%	WNT7B/MMP7/CHP2/SFRP5/VANGL2/WNT9A/CER1/PRKCG/DKK1/FZD7/WNT10B/FZD10/FZD2/SFRP2/FZD1/WNT2/WNT10A/CTBP2/PRKX/WIF1/NKD2/WNT1/NFATC4/WNT6/RAC2/WNT7A/PLCB4/SFRP4/MAPK10/PRKCB/FZD9/PLCB1/CCND2/PRICKLE1/FZD6/FZD8/WNT4/LEF1/WNT16/NFATC1/PLCB2/DKK4/WNT2B/DVL2
WP_PREIMPLANTATION_EMBRYO	WP_PREIMPLANTATION_EMBRYO	58	0.504094	1.38457	0.0315904	0.178157	0.149547	3801	tags=41%, list=20%, signal=33%	SIX3/FOXD1/CDX2/IRF4/SOX11/BARX2/SOX2/TFAP2B/NLRP5/HMGA1/DLX2/TEAD4/ZFP42/FOXQ1/CELF3/GATA3/ATP1A1/IRX5/E2F5/PBX1/BATF3/MYBL1/POU5F1/SOX8
KEGG_GAP_JUNCTION	KEGG_GAP_JUNCTION	89	0.480736	1.38341	0.027027	0.164331	0.137942	3912	tags=37%, list=21%, signal=30%	TUBAL3/ITPR3/TUBA3C/PRKG2/GRM5/PRKCG/TUBB3/HTR2C/LPAR1/DRD2/GRM1/ADCY2/EGF/PRKX/CDK1/ADCY7/TUBB2B/TUBB8/PDGFD/GUCY1A1/SRC/PDGFRA/PLCB4/TUBA1C/TUBB6/PRKCB/ADCY5/TUBA1A/TUBA1B/PLCB1/TUBA4A/GUCY1B1/ADCY3
REACTOME_INTERLEUKIN_4_AND_INTERLEUKIN_13_SIGNALING	REACTOME_INTERLEUKIN_4_AND_INTERLEUKIN_13_SIGNALING	108	0.472557	1.38327	0.0236656	0.150892	0.12666	4251	tags=43%, list=23%, signal=33%	MUC1/IRF4/MMP9/LIF/ALOX5/MMP1/SOX2/IL17F/MMP3/IL1A/COL1A2/IL4/HGF/ITGAM/IL18/CXCL8/TNF/BIRC5/MMP2/IL2RG/TWIST1/IL12A/LCN2/TGFB1/FSCN1/F13A1/NDN/JAK3/BATF/IL1B/OSM/IL10/ITGB2/FASLG/GATA3/LAMA5/OPRD1/CCL22/IL23R/ITGAX/HIF1A/OPRM1/IL13RA2/TIMP1/ICAM1/HMOX1
WNT_SIGNALING	WNT_SIGNALING	88	0.479967	1.37889	0.0291667	0.170173	0.142845	4649	tags=34%, list=25%, signal=26%	WNT7B/WNT9A/FOXN1/DKK1/PITX2/FZD7/FZD2/FZD1/WNT2/WNT10A/CTBP2/WIF1/CCN4/WNT1/WNT6/FGF4/WNT7A/PYGO1/SFRP4/CCND2/FZD6/FZD8/WNT4/LEF1/BCL9/GAPDH/WNT16/KREMEN1/WNT2B/DVL2
NABA_ECM_REGULATORS	NABA_ECM_REGULATORS	237	0.452251	1.3765	0.00130299	0.0186364	0.0156437	4373	tags=42%, list=23%, signal=33%	MMP10/CST8/ITIH5/SERPINB4/PRSS1/ADAM18/MMP12/CTSE/SERPINB7/ADAM12/MMP7/MMP13/PRSS2/HYAL4/SERPINB3/CTSV/MMP9/ADAM28/ADAMDEC1/MMP1/EGLN3/MEP1A/MMP16/PRSS12/SULF1/ITIH6/HTRA3/SERPINE2/PI3/CST6/TMPRSS15/MMP3/P3H3/ADAMTS14/ADAM2/CST2/MMP11/MMP8/SERPINI1/ADAM22/HPSE/SERPINI2/MMP2/TGM5/HTRA4/MMP14/ASTL/CELA3A/CST1/ADAMTS3/TLL2/ADAM9/KAZALD1/SERPINB11/HPSE2/F13A1/CELA3B/CTSK/ADAMTS6/MMP17/SERPINB2/CTSC/L…
NABA_ECM_AFFILIATED	NABA_ECM_AFFILIATED	169	0.457421	1.37592	0.00620928	0.0579919	0.0486792	5131	tags=54%, list=27%, signal=40%	LGALS14/MUC6/MUC5B/MUC5AC/CLEC2L/MUC1/REG1B/SEMA3E/C1QTNF8/ANXA8L1/MUC2/C1QL4/SEMA3C/SEMA3A/SEMA6A/GPC4/CLEC5A/FREM1/REG1A/CLEC6A/ANXA3/REG3G/SFTPA1/MUC13/GPC2/SFTPA2/ANXA8/MUC20/PLXNB3/SFTA2/C1QTNF1/PLXNA3/COLEC12/MUC21/ANXA13/MUC3A/PLXNA1/LGALS2/SFTPB/LGALS9/SEMA4A/PLXDC1/SEMA4D/CLEC4C/MUC12/MUC19/MUC17/GREM1/C1QB/CSPG5/LGALS12/ANXA2/C1QC/REG4/CLEC7A/SDC3/CLEC18B/SEMA5B/MUC15/SEMA3D/CD209/CLEC4…
REACTOME_MITOTIC_METAPHASE_AND_ANAPHASE	REACTOME_MITOTIC_METAPHASE_AND_ANAPHASE	236	0.451057	1.37381	0.00202248	0.0250695	0.0210437	7070	tags=45%, list=37%, signal=28%	TUBAL3/TUBA3C/TUBB3/CDC20/KIF2C/PLK1/AURKB/SKA1/UBE2C/BUB1B/CENPA/CENPM/NUF2/CCNB1/ERCC6L/CENPF/BIRC5/BUB1/KIF18A/CDCA8/CDK1/CENPI/CENPE/SGO2/CCNB2/PTTG1/NDC80/TUBB2B/SPC25/UBE2S/ZWINT/TUBB8/CENPO/CDCA5/CENPK/RCC2/MAD2L1/TUBA1C/SGO1/TUBB6/LMNB1/KNTC1/CENPL/FBXO5/TUBA1A/TUBA1B/CENPH/TUBB8B/KIF2A/MAPRE1/TUBA4A/SPDL1/PSMA8/INCENP/ESPL1/NDE1/NUP93/B9D2/RAN/RCC1/NUP205/CHMP4C/NUP62/CHMP3/NUP37/CHMP4A/…
REACTOME_G_ALPHA_Q_SIGNALLING_EVENTS	REACTOME_G_ALPHA_Q_SIGNALLING_EVENTS	214	0.45312	1.37373	0.00255223	0.0299917	0.0251754	3634	tags=36%, list=19%, signal=29%	NTS/GAST/KISS1R/LPAR3/ITPR3/TAC1/TACR3/DGKK/GRM5/CHRM1/TRH/CCKBR/LPAR2/TRPC7/NPFFR1/CCK/RGS2/P2RY6/UTS2B/OXTR/AVPR1B/HTR2C/LPAR1/BRS3/MMP3/RGS17/GNB3/GRM1/DGKB/FFAR3/FFAR2/NMU/UTS2/DAGLA/PTAFR/NMB/GNGT1/DGKG/NTSR2/NPSR1/HCRT/RGS4/NTSR1/EDN3/RGS1/RGS13/ADRA1D/LPAR5/XCL1/ARHGEF25/HRH1/NPFFR2/PLCB4/GNG8/GNG4/P2RY10/FFAR4/GNA15/TACR2/GPR132/RGS19/GPRC6A/RASGRP1/MLNR/CASR/PLCB1/DGKA/QRFP/BTK/FFAR1/F2R…
WP_HAIR_FOLLICLE_DEVELOPMENT_CYTODIFFERENTIATION_PART_3_OF_3	WP_HAIR_FOLLICLE_DEVELOPMENT_CYTODIFFERENTIATION_PART_3_OF_3	87	0.478019	1.37346	0.0302083	0.173024	0.145239	2320	tags=28%, list=12%, signal=24%	PROM1/KRT19/MSX2/KLK6/KLK13/FOXN1/FOXE1/DKK1/KRT15/SOX2/KLK7/FZD1/DLX3/GLI2/BMP6/IFNG/KLK5/WIF1/HR/GSDMA/GPRC5D/SOX9/FOXQ1/S100A4
REACTOME_DISEASES_OF_GLYCOSYLATION	REACTOME_DISEASES_OF_GLYCOSYLATION	142	0.459707	1.36963	0.0140494	0.107581	0.0903053	5117	tags=37%, list=27%, signal=27%	MUC6/MUC5B/MUC5AC/MUC1/GPC4/VCAN/ACAN/MUC13/GPC2/ADAMTS14/GALNT3/MUC20/CHST6/FMOD/MUC21/MUC3A/ADAMTS3/THBS2/ADAMTS6/BCAN/AGRN/MUC12/MUC17/LFNG/CSPG5/LUM/SDC3/SEMA5B/MUC15/CHST3/GALNT12/SPON1/ADAMTS15/MUCL1/ADAMTS9/ADAMTS12/ADAMTS19/ADAMTS10/THSD7B/MUC16/GPC1/THSD4/BGN/NEU1/SLC26A2/ADAMTS5/NOTCH3/ADAMTS2/CSPG4/MUC4/CHSY1/GPC3
KEGG_LONG_TERM_DEPRESSION	KEGG_LONG_TERM_DEPRESSION	70	0.489165	1.36587	0.0331551	0.18532	0.15556	3643	tags=31%, list=19%, signal=25%	ITPR3/GRID2/PRKG2/GRM5/PRKCG/PLA2G2D/GRIA2/PLA2G4A/IGF1R/RYR1/GNAZ/GRM1/PLA2G1B/PLA2G3/GUCY1A1/PLCB4/PRKCB/PLA2G10/PLCB1/PLA2G4E/GRIA1/PLA2G2E
REACTOME_TRANSMISSION_ACROSS_CHEMICAL_SYNAPSES	REACTOME_TRANSMISSION_ACROSS_CHEMICAL_SYNAPSES	269	0.444348	1.36259	0.00172288	0.0224603	0.0188535	3962	tags=36%, list=21%, signal=29%	HTR3A/KCNJ16/SLC6A3/TUBAL3/PPFIA4/TUBA3C/HTR3B/NEFL/CHRNA7/GAD2/GRIN1/CHRND/GABRA5/GABRA2/PRKCG/CHRNA1/SLC1A7/GAD1/CHRNA9/TUBB3/SLC18A3/GRIA2/GABRG3/KCNJ10/GABRR1/CHRNA6/CACNG4/GRIN2B/GRIN2D/SNAP25/SLC38A1/CHRNB3/DLG3/GABBR1/GRIA4/GABRA3/GABRB3/GABRA4/GNB3/ADCY2/RPS6KA6/CHRNA5/GABRQ/CACNA1B/GRIP1/GNGT1/PRKX/GABRR3/CACNB1/HTR3E/STX1A/CACNB3/GRIN2A/GRIP2/ADCY7/ACHE/TUBB2B/TUBB8/SRC/TUBA1C/PRKAR2B/G…
WP_MESODERMAL_COMMITMENT_PATHWAY	WP_MESODERMAL_COMMITMENT_PATHWAY	145	0.455666	1.3595	0.00920783	0.0786594	0.0660277	4061	tags=29%, list=22%, signal=23%	HMGA2/SOX21/BMP7/DKK1/PITX2/GRHL2/SOX2/MIXL1/LEFTY1/FGF8/PAX6/HES7/TOX/TRIM71/FGFR1/ZIC5/TBX1/CTBP2/TEAD2/VAV3/RGS10/LEFTY2/AMH/ZIC2/WDHD1/PLCH1/GATA3/ATP8B2/KLF5/HAND1/FOXC2/NOG/PBX1/TET1/NCAPG2/DNMT3B/TRERF1/FZD8/POU5F1/FOXH1/LEF1/RARG
WP_GPCRS_CLASS_A_RHODOPSINLIKE	WP_GPCRS_CLASS_A_RHODOPSINLIKE	256	0.444261	1.35852	0.00324382	0.0364093	0.0305625	4321	tags=42%, list=23%, signal=33%	SSTR3/MTNR1B/OR2H2/GPR50/CHRM1/HTR5A/CCKBR/P2RY4/ADORA1/NPFFR1/P2RY6/OXTR/HCAR1/AVPR1B/OR6B1/OR2H1/HTR2C/GPR63/SSTR5/OR2F1/BRS3/ADORA2B/OR1F1/DRD2/FFAR3/HCAR3/NPY4R/CCR3/MC4R/FFAR2/OR14J1/CXCR5/MTNR1A/PTAFR/ADRA2A/GPR161/NTSR2/GPR37L1/OPN1SW/NTSR1/GPR85/ADORA3/GPR35/CCR8/DRD5/OPRK1/SSTR2/ADRA1D/LPAR5/HRH1/PRLHR/NPFFR2/GPR25/PTGDR2/PTGER4/ADRB3/OPRL1/NPY5R/GPR27/P2RY10/HTR1F/HTR6/HRH2/FPR1/HTR1D/C…
KEGG_T_CELL_RECEPTOR_SIGNALING_PATHWAY	KEGG_T_CELL_RECEPTOR_SIGNALING_PATHWAY	108	0.461453	1.35077	0.0257202	0.158565	0.133102	5004	tags=38%, list=27%, signal=28%	PAK5/CHP2/PAK6/PDCD1/PAK3/IL4/CARD11/TNF/IFNG/MAPK12/MAPK13/NFATC4/VAV3/CD3D/CD8B/NCK2/CTLA4/VAV1/IL10/ICOS/CD3G/PIK3CD/RASGRP1/CD8A/PTPRC/PRKCQ/LCK/CSF2/CDK4/NFKBIE/CD3E/LCP2/PIK3CG/CBL/NFATC1/PIK3R2/ZAP70/PIK3R5/ITK/AKT3/IL2
WP_OVERVIEW_OF_PROINFLAMMATORY_AND_PROFIBROTIC_MEDIATORS	WP_OVERVIEW_OF_PROINFLAMMATORY_AND_PROFIBROTIC_MEDIATORS	124	0.458665	1.35024	0.0258311	0.158858	0.133348	4822	tags=46%, list=26%, signal=34%	CXCL5/EPO/CCL26/MMP9/CXCL1/LIF/CXCL6/MMP1/PF4V1/SPP1/IL21/IL11/IL19/IL17F/MMP3/CCL28/CXCL17/IL1A/CCL7/IL4/IL36B/IL18/CCL13/CXCL8/TNF/IFNG/IL12A/CXCL3/IL17B/TGFB1/TNFSF13B/XCL1/IL1B/CSF1/OSM/IL10/AREG/LTA/CCL20/CCL22/IL24/CCL1/EBI3/CCL5/CSF2/IL17C/IL26/IFNL1/IFNB1/IL25/IL15/CXCL9/TNFSF13/CCL4L2/CCL11/CCL4/CCL8
WP_EPITHELIAL_TO_MESENCHYMAL_TRANSITION_IN_COLORECTAL_CANCER	WP_EPITHELIAL_TO_MESENCHYMAL_TRANSITION_IN_COLORECTAL_CANCER	158	0.449727	1.34861	0.0124925	0.0992659	0.0833252	3213	tags=26%, list=17%, signal=22%	WNT7B/DLK1/CLDN18/DLL3/WNT9A/CLDN10/MMP9/FZD7/CLDN4/WNT10B/FZD10/TMPRSS4/CLDN6/FZD2/TGFB2/FZD1/WNT2/WNT10A/TUSC3/CLDN11/MMP2/FMNL2/TWIST1/EIF5A2/COL4A6/CDKL2/WNT1/MAPK12/FOXM1/MAPK13/TGFB1/WNT6/FOXQ1/WNT7A/EZH2/JAG1/PIK3CD/FZD9/TGFB3/GDF15/FOXC2
NABA_SECRETED_FACTORS	NABA_SECRETED_FACTORS	336	0.437616	1.34807	0.00153708	0.0207963	0.0174567	3696	tags=36%, list=20%, signal=30%	WNT7B/CXCL5/INHA/NRG3/EPO/FGF9/ISM2/CCL26/SFRP5/EREG/WNT9A/PRL/S100A2/GH2/GDF10/S100A9/CXCL1/LIF/BMP7/CXCL6/S100A5/PF4V1/TNFSF9/WNT10B/IL11/INSL6/S100A11/INSL3/IL19/TGFB2/LEFTY1/FGF5/TGFA/IFNE/SFRP2/FGF8/CBLN2/IL17F/FGF20/S100A6/CCL28/S100A7/WNT2/IL1A/S100P/EGF/FGF11/CCL7/IL4/IL36B/S100B/WNT10A/MDK/HGF/IL18/EGFL6/CCL13/FGF3/CXCL8/TNF/S100A14/BMP6/LTB/IFNG/CHRDL1/S100A3/IL12A/WIF1/CXCL3/ARTN/NTF4/…
KEGG_CELL_CYCLE	KEGG_CELL_CYCLE	124	0.449003	1.3218	0.0329218	0.184761	0.155091	5080	tags=40%, list=27%, signal=30%	TGFB2/CDC20/SFN/PLK1/BUB1B/CCNB1/BUB1/E2F2/CDK1/CDKN1C/TTK/ORC1/CDC6/CCNB2/CHEK1/ORC6/TGFB1/CDC25A/PTTG1/CDC45/CCNA1/CDC7/CCNE2/MCM2/PKMYT1/MCM4/MAD2L1/RBL1/TGFB3/CDC25B/MCM6/MCM7/E2F3/E2F5/YWHAZ/CCND2/DBF4/MCM3/CDC25C/CDK4/SMC1B/CDKN2A/ESPL1/PRKDC/CCNE1/MCM5/CDKN2B/TFDP1/HDAC1/HDAC2
REACTOME_CELL_CYCLE_CHECKPOINTS	REACTOME_CELL_CYCLE_CHECKPOINTS	288	0.430275	1.32119	0.00371831	0.0408199	0.0342647	6502	tags=41%, list=34%, signal=27%	CDC20/KIF2C/SFN/PLK1/AURKB/SKA1/GTSE1/UBE2C/BUB1B/CENPA/CLSPN/CENPM/NUF2/CCNB1/ERCC6L/CENPF/BIRC5/BUB1/KIF18A/MCM10/CDCA8/CDK1/CENPI/CENPE/SGO2/ORC1/CDC6/CCNB2/H2BC9/CHEK1/EXO1/ORC6/CDC25A/NDC80/CDC45/CCNA1/SPC25/UBE2S/ZWINT/CDC7/BLM/CCNE2/CENPO/MCM2/CENPK/PKMYT1/RCC2/MCM4/MAD2L1/SGO1/BARD1/KNTC1/MCM6/MCM7/CENPL/ZNF385A/CENPH/YWHAZ/H2AX/DBF4/MCM3/RHNO1/KIF2A/MAPRE1/TP53BP1/CDC25C/RFC4/SPDL1/PSMA8…
REACTOME_CARDIAC_CONDUCTION	REACTOME_CARDIAC_CONDUCTION	130	0.443888	1.31437	0.0356779	0.194134	0.162959	3868	tags=36%, list=21%, signal=29%	NKX2-5/KCNK2/ITPR3/FXYD3/KCNH2/FXYD2/ATP1A4/CACNG6/KCND2/SLN/CACNG4/SCN1A/TNNI3/RYR1/TBX5/KCNK15/SCN3B/ATP1A3/FGF11/ORAI2/KCNK12/CORIN/SLC8A2/KCNK3/TRPC1/CACNB1/SCN5A/KCNJ11/RYR2/KCNE4/KCNK10/KCNQ1/KCNK9/SCN2B/NPPC/ATP1B3/FXYD4/CACNG8/ATP1A1/RANGRF/KCNE5/CASQ1/KCNIP3/ASPH/CACNG7/CACNA2D2/ATP2A3
REACTOME_ANTI_INFLAMMATORY_RESPONSE_FAVOURING_LEISHMANIA_PARASITE_INFECTION	REACTOME_ANTI_INFLAMMATORY_RESPONSE_FAVOURING_LEISHMANIA_PARASITE_INFECTION	166	0.435882	1.31034	0.0208477	0.137683	0.115573	4037	tags=35%, list=21%, signal=28%	CALCA/ITPR3/GIPR/GPR84/CALCR/PTHLH/SCTR/INSL3/LHB/FCGR1A/RLN2/ADORA2B/GNB3/GNAZ/ADCY2/MC4R/GLP2R/DPEP1/SYK/GNGT1/PRKX/GLP1R/NPSR1/RLN3/VIPR2/DRD5/ADCY7/SRC/TAAR6/IL10/HCK/GIP/GPR25/FCGR2A/FCGR3A/PTGER4/PRKAR2B/GNG8/ADRB3/ADM2/CD3G/GNG4/GPR27/HTR6/HRH2/GHRHR/GPBAR1/ADCY5/GGT1/TAAR1/RHBDF2/GPR83/TAAR8/GPR20/ADCY3/GNG13/FGR/PTGER2
REACTOME_RAC1_GTPASE_CYCLE	REACTOME_RAC1_GTPASE_CYCLE	184	0.429855	1.29636	0.0244009	0.152689	0.128169	6053	tags=44%, list=32%, signal=30%	PAK5/SLC1A5/DEPDC1B/PAK6/CYBA/PAK3/PLEKHG4/NHS/NCF1/CYBB/SH3BP1/ARHGEF4/ECT2/NCF2/ARHGAP22/VAV3/ARHGAP39/WIPF3/ARHGEF25/FMNL1/VAV1/IQGAP1/IQGAP3/ABR/PLEKHG2/AMIGO2/RACGAP1/ARHGAP4/DOCK3/JAG1/ARHGEF39/GMIP/ARHGEF10/NCKAP1L/DOCK2/CIT/ARHGAP44/WIPF1/DOCK10/ARHGAP9/PKN1/DEF6/SRGAP1/NOX3/DOCK8/NCF4/MPP7/ARHGAP30/TAGAP/CHN1/GIT1/ARHGEF19/DIAPH3/ABI2/PIK3R2/NOX1/TIAM2/ARHGAP45/WASF1/WASF2/DOCK11/ARHGAP3…
REACTOME_MITOTIC_G1_PHASE_AND_G1_S_TRANSITION	REACTOME_MITOTIC_G1_PHASE_AND_G1_S_TRANSITION	149	0.43268	1.29554	0.0333333	0.185407	0.155634	6442	tags=40%, list=34%, signal=27%	MYBL2/CDT1/CCNB1/MCM10/E2F2/CDK1/CDKN1C/ORC1/CDC6/TOP2A/ORC6/CDC25A/CDC45/CCNA1/CDC7/CCNE2/SRC/MCM2/MCM4/RBL1/TYMS/RRM2/MCM6/MCM7/E2F3/FBXO5/E2F5/CCND2/DBF4/MCM3/CDK4/POLA1/MCM8/CDKN2A/RPA4/GMNN/TK1/CCNE1/MCM5/LIN9/POLA2/CDKN2B/TFDP1/AKT3/HDAC1/PRIM1/PSMB9/PRIM2/PCNA/E2F6/RBBP4/CDKN2D/LYN/CDK2/JAK2/CCND3/CKS1B/POLE2/CDKN2C/PSMD14
NABA_CORE_MATRISOME	NABA_CORE_MATRISOME	274	0.417215	1.2803	0.0152003	0.112231	0.0942085	3658	tags=33%, list=19%, signal=27%	DMBT1/NELL1/VWDE/LAMC2/ZPLD1/TNFAIP6/COL11A1/COL10A1/LAMA1/FRAS1/MFAP2/HAPLN1/CTHRC1/COL9A2/VWA5B2/POSTN/COMP/ZP1/VCAN/SPP1/PAPLN/CILP2/IGFBPL1/NTNG1/ACAN/SRPX2/FBLN1/PODNL1/FBN2/RSPO4/EPYC/COL8A2/COL11A2/VWA2/NTNG2/MXRA5/FNDC1/LGI2/NYX/COL1A1/COL16A1/COL1A2/COL3A1/ANOS1/FMOD/HAPLN3/IBSP/VIT/COL6A3/GLDN/COL2A1/SLIT1/EMILIN2/KCP/CCN4/COL4A6/COL5A1/FNDC7/LGI4/TNC/MATN3/EDIL3/SLIT2/THBS2/IGFBP3/VWA3…
REACTOME_CILIUM_ASSEMBLY	REACTOME_CILIUM_ASSEMBLY	195	0.423067	1.27629	0.031344	0.177498	0.148994	7070	tags=48%, list=37%, signal=30%	TUBAL3/SSTR3/TUBA3C/CYS1/TUBB3/KIF3C/PLK1/CNGB1/CDK1/TCTN2/NEK2/TUBB2B/TUBB8/DYNC2H1/TUBA1C/PRKAR2B/ASAP1/NPHP1/TUBB6/IFT57/TUBA1A/TUBA1B/SFI1/PLK4/TUBB8B/MAPRE1/TMEM67/TUBA4A/CEP72/CCT5/CEP131/NDE1/NPHP4/IFT80/RPGRIP1L/CENPJ/B9D2/DYNC2I2/CEP135/KIF24/CC2D2A/IFT52/TUBB/CNTRL/HAUS6/CEP89/IFT140/ATAT1/BBS1/SEPTIN2/IFT172/CSNK1E/B9D1/UNC119B/CCT3/HAUS1/DYNC1H1/FBF1/CCT2/NEDD1/TUBG1/KIF3A/CEP250/TMEM…
WP_FOCAL_ADHESION_PI3KAKTMTORSIGNALING_PATHWAY	WP_FOCAL_ADHESION_PI3KAKTMTORSIGNALING_PATHWAY	301	0.411748	1.26485	0.0214995	0.141614	0.118873	2962	tags=24%, list=16%, signal=20%	EFNA5/LAMC2/EPO/CREB3L1/LPAR3/FGF9/ITGB8/COL11A1/LAMA1/CHRM1/PRL/ITGB6/SLC2A1/LPAR2/ITGA3/ITGB4/COMP/SPP1/PPP2R2C/IGF1R/FGF8/LPAR1/PFKFB4/PFKFB3/FGF20/COL11A2/CSF3R/GNB3/IL2RA/PPP2R2B/EGF/COL1A1/FGF11/COL1A2/COL3A1/FGFR1/OSMR/HGF/FGF3/IBSP/ITGA2/GNGT1/EFNA3/IL2RG/COL2A1/COL4A6/COL5A1/ITGA2B/EIF4E1B/TNC/TCL1A/THBS2/FGF1/FGF4/JAK3/LPAR5/PDGFD/ITGAV/CSF1/RELN/OSM/PPP2R3A/ITGB2/LAMB1/HIF3A/PDGFRA/FGF…
REACTOME_INTRA_GOLGI_AND_RETROGRADE_GOLGI_TO_ER_TRAFFIC	REACTOME_INTRA_GOLGI_AND_RETROGRADE_GOLGI_TO_ER_TRAFFIC	203	0.417655	1.26296	0.028169	0.167078	0.140248	4088	tags=22%, list=22%, signal=17%	TUBAL3/TUBA3C/KLC3/KIF5A/RAB36/TUBB3/KIF3C/KIF26B/PLA2G4A/KIF2C/PAFAH1B3/KIF23/KIF4A/KIF20A/KIFC1/KIF18A/KIF18B/KIF15/CENPE/RAB6B/TMED3/RAB9B/ALPP/KIF4B/KIF11/BICD1/TUBB2B/TUBB8/RAB39A/KIF12/TUBA1C/RACGAP1/TUBB6/CYTH4/TUBA1A/TUBA1B/TUBB8B/KIF21B/KDELR3/KIF2A/TUBA4A/KIF20B/PLIN3/KLC2
WP_PI3KAKT_SIGNALING_PATHWAY	WP_PI3KAKT_SIGNALING_PATHWAY	335	0.407068	1.25371	0.0193754	0.130718	0.109727	2962	tags=23%, list=16%, signal=20%	EFNA5/LAMC2/EPO/CREB3L1/LPAR3/FGF9/ITGB8/LAMA1/COL9A2/CHRM1/PRL/GH2/ITGB6/LPAR2/ITGA3/ITGB4/COMP/SPP1/PPP2R2C/IGF1R/FGF5/TGFA/FGF8/LPAR1/FGF20/CD19/CSF3R/GNB3/IL2RA/PPP2R2B/EGF/COL1A1/FGF11/COL1A2/IL4/FGFR1/OSMR/HGF/FGF3/SYK/IBSP/ITGA2/GNGT1/EFNA3/COL6A3/IL2RG/NTRK2/COL2A1/NTF4/COL4A6/ITGA2B/EIF4E1B/TNC/TCL1A/MYB/THBS2/FGF1/FGF4/JAK3/LPAR5/PDGFD/CCNE2/ITGAV/CSF1/RELN/PIK3R6/OSM/PPP2R3A/LAMB1/PDGF…
REACTOME_RHO_GTPASE_EFFECTORS	REACTOME_RHO_GTPASE_EFFECTORS	321	0.407535	1.25366	0.0181738	0.126008	0.105773	3897	tags=26%, list=21%, signal=21%	TUBAL3/TUBA3C/KLC3/KIF5A/CFTR/S100A9/TUBB3/CYBA/CDC20/KIF2C/SFN/PLK1/PAK3/AURKB/SKA1/LIMK1/BUB1B/CENPA/CENPM/NUF2/NCF1/ERCC6L/CYBB/RHPN1/CENPF/BIRC5/BUB1/KIF18A/CDCA8/FMNL2/FLNA/CENPI/CENPE/SGO2/H2BC9/PFN2/NCF2/RAC2/NDC80/S100A8/ARPC1B/TUBB2B/WIPF3/SPC25/ZWINT/TUBB8/FMNL1/SRC/CENPO/IQGAP1/IQGAP3/CENPK/RCC2/MAD2L1/KIF14/TUBA1C/SGO1/TUBB6/PRKCB/TAX1BP3/NCKAP1L/KNTC1/CENPL/CIT/TUBA1A/TUBA1B/CENPH/YW…
WP_ALZHEIMERS_DISEASE	WP_ALZHEIMERS_DISEASE	261	0.407143	1.24567	0.03003	0.173024	0.145239	4669	tags=27%, list=25%, signal=20%	WNT7B/TUBAL3/ITPR3/TUBA3C/KLC3/CHRNA7/KIF5A/GRIN1/DKK1/TUBB3/FZD7/WNT10B/FZD10/FZD2/GRIN2B/GRIN2D/FZD1/BECN2/WNT2/IL1A/WNT10A/CYBB/TNF/WNT1/WNT6/GRIN2A/WNT7A/TUBB2B/IL1B/TUBB8/CSF1/PLCB4/TUBA1C/SFRP4/CACNA1S/SNCA/TUBB6/MAPK10/PIK3CD/FZD9/CACNA1F/TUBA1A/MAPT/TUBA1B/PLCB1/GPR83/KIF5C/CDK5R1/FZD6/FZD8/TUBA4A/PSMA8/ATP2A3/WNT4/CACNA1D/KLC2/DDIT3/SLC25A6/GAPDH/WNT16/ADAM17/PLCB2/DKK4/CSNK2A3/PIK3R2/MC…
WP_ALZHEIMERS_DISEASE_AND_MIRNA_EFFECTS	WP_ALZHEIMERS_DISEASE_AND_MIRNA_EFFECTS	261	0.407143	1.24567	0.03003	0.173024	0.145239	4669	tags=27%, list=25%, signal=20%	WNT7B/TUBAL3/ITPR3/TUBA3C/KLC3/CHRNA7/KIF5A/GRIN1/DKK1/TUBB3/FZD7/WNT10B/FZD10/FZD2/GRIN2B/GRIN2D/FZD1/BECN2/WNT2/IL1A/WNT10A/CYBB/TNF/WNT1/WNT6/GRIN2A/WNT7A/TUBB2B/IL1B/TUBB8/CSF1/PLCB4/TUBA1C/SFRP4/CACNA1S/SNCA/TUBB6/MAPK10/PIK3CD/FZD9/CACNA1F/TUBA1A/MAPT/TUBA1B/PLCB1/GPR83/KIF5C/CDK5R1/FZD6/FZD8/TUBA4A/PSMA8/ATP2A3/WNT4/CACNA1D/KLC2/DDIT3/SLC25A6/GAPDH/WNT16/ADAM17/PLCB2/DKK4/CSNK2A3/PIK3R2/MC…
KEGG_PATHWAYS_IN_CANCER	KEGG_PATHWAYS_IN_CANCER	325	0.402125	1.23754	0.0247823	0.153921	0.129203	5132	tags=33%, list=27%, signal=25%	WNT7B/LAMC2/FGF9/LAMA1/WNT9A/ARNT2/MMP9/PRKCG/MMP1/SLC2A1/ITGA3/EGLN3/FZD7/WNT10B/FZD10/FZD2/TGFB2/IGF1R/FGF5/TGFA/FGF8/FZD1/FGF20/CSF3R/WNT2/GLI1/GLI2/EGF/FGF11/FGFR1/WNT10A/HGF/FGF3/CXCL8/CTBP2/BIRC5/GSTP1/MITF/ITGA2/MMP2/E2F2/COL4A6/WNT1/ITGA2B/TGFB1/WNT6/TRAF5/RAC2/CCNA1/BIRC3/FGF1/FGF4/WNT7A/RAD51/CCNE2/ITGAV/GLI3/LAMB1/CSF2RA/MECOM/PDGFRA/FGF7/NTRK1/SPI1/MAPK10/FASLG/LAMA5/PRKCB/PIK3CD/FZD9…
REACTOME_M_PHASE	REACTOME_M_PHASE	414	0.383956	1.18482	0.036963	0.199393	0.167373	6996	tags=41%, list=37%, signal=26%	TUBAL3/TUBA3C/TUBB3/CDC20/KIF2C/PLK1/AURKB/SKA1/KIF23/UBE2C/BUB1B/KIF20A/CENPA/CENPM/NUF2/CCNB1/ERCC6L/CENPF/BIRC5/BUB1/NCAPH/KIF18A/NCAPG/CDCA8/CDK1/CENPI/CENPE/SGO2/CCNB2/H2BC9/NEK2/PTTG1/NDC80/TUBB2B/SPC25/UBE2S/ZWINT/TUBB8/CENPO/CDCA5/CENPK/NCAPD2/RCC2/MAD2L1/TUBA1C/PRKAR2B/SGO1/TUBB6/LMNB1/PRKCB/KNTC1/CENPL/FBXO5/TUBA1A/TUBA1B/CENPH/H2AX/SFI1/PLK4/TUBB8B/NCAPG2/KIF2A/MAPRE1/NUP210/H2AC14/SMC…
REACTOME_RHO_GTPASE_CYCLE	REACTOME_RHO_GTPASE_CYCLE	449	0.382993	1.18458	0.028971	0.169426	0.142219	6214	tags=39%, list=33%, signal=27%	FAM83B/RHOV/PAK5/VANGL2/CFTR/SLC1A5/ARHGAP40/PLEKHG4B/DEPDC1B/PAK6/BASP1/CYBA/DBN1/MUC13/OBSCN/SLITRK5/PTPN13/PAK3/ANLN/BAIAP2L2/PLEKHG4/ARHGAP28/STMN2/NHS/NCF1/CYBB/RHPN1/DSG2/FMNL2/FGD3/PLXNA1/SH3BP1/ARHGEF4/ECT2/ARHGEF2/RHOF/NCF2/RAC2/ARHGAP22/VAV3/ARHGAP39/LRRC1/WIPF3/ARHGEF25/PCDH7/NCK2/FMNL1/SRC/VAV1/TPM4/IQGAP1/IQGAP3/ARHGEF16/ABR/ARHGAP11A/PLEKHG2/KIF14/RHOH/AMIGO2/RACGAP1/DDX4/ARHGAP4/DO…
WP_COMPLEMENT_SYSTEM_IN_NEURONAL_DEVELOPMENT_AND_PLASTICITY	WP_COMPLEMENT_SYSTEM_IN_NEURONAL_DEVELOPMENT_AND_PLASTICITY	104	-0.301949	-1.28337	0.0359896	0.194983	0.163671	2045	tags=27%, list=11%, signal=24%	C4B/C7/PROS1/C9/MERTK/CLU/C5/CFH/C4BPB/CFB/ATP11C/VTN/C3/CFI/FAS/MASP2/C1R/C1S/SERPING1/C8B/C4BPA/MASP1/MBL2/C6/COLEC10/C8A/FCN3/FCN2
REACTOME_TRANSCRIPTIONAL_REGULATION_OF_WHITE_ADIPOCYTE_DIFFERENTIATION	REACTOME_TRANSCRIPTIONAL_REGULATION_OF_WHITE_ADIPOCYTE_DIFFERENTIATION	83	-0.316495	-1.31136	0.0350889	0.191763	0.160969	1738	tags=14%, list=9%, signal=13%	CD36/CEBPD/PPARA/CEBPB/RXRA/SLC2A4/ANGPTL4/PLIN1/PPARGC1A/PCK1/ADIPOQ/FABP4
REACTOME_FOXO_MEDIATED_TRANSCRIPTION	REACTOME_FOXO_MEDIATED_TRANSCRIPTION	65	-0.34371	-1.31352	0.0337822	0.186206	0.156304	2220	tags=28%, list=12%, signal=25%	NR3C1/ATXN3/NFYB/RBL2/SIRT3/TXNIP/PINK1/IGFBP1/INS/KAT2B/PLXNA4/FOXO1/PPARGC1A/ABCA6/PCK1/CAT/GADD45A/GCK
WP_FERROPTOSIS	WP_FERROPTOSIS	64	-0.355767	-1.35523	0.0288876	0.169334	0.142141	2470	tags=28%, list=13%, signal=25%	SLC39A14/NCOA4/SAT2/CP/SAT1/GCLC/GCH1/SLC39A8/DPP4/ACSL5/CBS/MAP1LC3A/TF/POR/CTH/STEAP3/ACSL6/ACSL1
REACTOME_RESPONSE_TO_ELEVATED_PLATELET_CYTOSOLIC_CA2	REACTOME_RESPONSE_TO_ELEVATED_PLATELET_CYTOSOLIC_CA2	132	-0.316978	-1.36462	0.00578196	0.0551397	0.046285	1919	tags=28%, list=10%, signal=25%	F8/TIMP3/PROS1/CD36/FGG/FGA/CLU/VWF/FGB/IGF2/RARRES2/CDC37L1/AHSG/SELENOP/F5/SYTL4/ITIH3/TF/SOD1/ORM1/IGF1/SERPINF2/ALB/ORM2/SERPING1/APOA1/A1BG/APOH/CLEC3B/KNG1/VEGFD/SERPINA4/PLG/HRG/SPP2/PPBP/ACTN2
REACTOME_CIRCADIAN_CLOCK	REACTOME_CIRCADIAN_CLOCK	68	-0.356053	-1.37126	0.0220318	0.143983	0.120862	4397	tags=41%, list=23%, signal=32%	CLOCK/SIRT1/CRY1/FBXL3/CHD9/NR1D1/AVP/CREM/HELZ2/PER2/NRIP1/BHLHE40/NAMPT/NR3C1/DBP/UBB/NOCT/PPARA/NFIL3/RXRA/SIK1/PER1/CPT1A/F7/KLF15/CRY2/PPARGC1A/RORA
KEGG_GLYCEROLIPID_METABOLISM	KEGG_GLYCEROLIPID_METABOLISM	48	-0.374234	-1.37149	0.0242707	0.152255	0.127805	2602	tags=38%, list=14%, signal=32%	ALDH3A2/AWAT2/PNPLA3/AKR1A1/PNLIPRP1/ALDH9A1/GPAT3/LIPC/GPAM/DGAT2/PLPP3/ALDH7A1/PNLIP/ALDH1B1/LIPG/GLYCTK/ALDH2/TKFC
WP_ZINC_HOMEOSTASIS	WP_ZINC_HOMEOSTASIS	36	-0.412005	-1.3982	0.0338654	0.186206	0.156304	1625	tags=33%, list=9%, signal=31%	SLC39A5/SLC39A8/MT1F/SLC30A1/SLC30A10/MT1A/MT1E/MT2A/MT1M/MT1H/MT1G/MT1X
REACTOME_DDX58_IFIH1_MEDIATED_INDUCTION_OF_INTERFERON_ALPHA_BETA	REACTOME_DDX58_IFIH1_MEDIATED_INDUCTION_OF_INTERFERON_ALPHA_BETA	79	-0.341382	-1.41041	0.0135065	0.105317	0.0884043	5249	tags=44%, list=28%, signal=32%	PIN1/ATG5/HMGB1/NLRX1/NFKBIB/ATG12/IFNA1/TRAF6/RIPK1/TOMM70/CYLD/TRIM4/IFNA4/IFNA14/IFNA6/UBE2D3/IFNA5/IFNA17/IFNA16/IFIH1/IFNA2/IFNA13/IFNA10/UBA7/ITCH/ISG15/NFKBIA/UBB/NKIRAS1/DHX58/S100A12/HERC5/RNF125/TKFC/SAA1
REACTOME_PYRUVATE_METABOLISM_AND_CITRIC_ACID_TCA_CYCLE	REACTOME_PYRUVATE_METABOLISM_AND_CITRIC_ACID_TCA_CYCLE	55	-0.382375	-1.43496	0.0141079	0.107581	0.0903053	2391	tags=33%, list=13%, signal=29%	SLC16A8/FAHD1/MPC1/SLC16A1/SDHB/D2HGDH/L2HGDH/NNT/FH/SUCLG2/PDK2/SDHD/RXRA/LDHC/HAGH/ADHFE1/GSTZ1/PDK4
WP_NONALCOHOLIC_FATTY_LIVER_DISEASE	WP_NONALCOHOLIC_FATTY_LIVER_DISEASE	150	-0.31873	-1.4558	0.00216098	0.0263886	0.022151	5038	tags=44%, list=27%, signal=33%	NDUFS2/ADIPOR1/NDUFA1/NDUFB7/NDUFAB1/COX7A1/COX6A1/MAP3K11/NDUFS3/NDUFB10/NDUFA11/MAP3K5/UQCR10/CEBPA/COX5B/NR1H3/NDUFA2/SDHC/NDUFC1/AKT1/UQCRC2/NDUFV3/PIK3R3/NDUFV1/NDUFA10/NDUFS7/UQCRC1/NDUFS1/TNFRSF1A/AKT2/NDUFA4/SDHA/NDUFC2-KCTD14/XBP1/INSR/PRKAB2/NDUFB6/NDUFA5/UQCRQ/ITCH/NR1H4/NDUFB8/NDUFB1/SDHB/JUN/ADIPOR2/ERN1/PRKAG2/NDUFC2/PPARA/SDHD/IL6R/RXRA/IRS2/COX4I2/PRKAG3/IRS1/INS/FAS/MLXIPL/PKLR/P…
REACTOME_GLUCONEOGENESIS	REACTOME_GLUCONEOGENESIS	32	-0.433482	-1.45973	0.0358499	0.194647	0.163389	1851	tags=38%, list=10%, signal=34%	SLC25A10/SLC25A13/GOT1/PC/SLC37A4/GOT2/G6PC2/ENO3/PCK1/FBP1/PCK2/ALDOB
REACTOME_NUCLEAR_RECEPTOR_TRANSCRIPTION_PATHWAY	REACTOME_NUCLEAR_RECEPTOR_TRANSCRIPTION_PATHWAY	53	-0.396667	-1.47446	0.00902476	0.0781625	0.0656107	2220	tags=32%, list=12%, signal=28%	NR3C1/NR1H4/THRB/NR3C2/PPARA/RXRA/NR4A2/HNF4A/NR4A3/NR4A1/RORC/RORA/AR/RXRG/NR1I3/NR1I2/ESR1
KEGG_STARCH_AND_SUCROSE_METABOLISM	KEGG_STARCH_AND_SUCROSE_METABOLISM	50	-0.40167	-1.4853	0.0174231	0.121816	0.102254	2299	tags=44%, list=12%, signal=39%	GBE1/AMY1B/UGT2B4/AMY2B/PGM2/UGT2B17/UGT1A1/PYGL/ENPP1/PGM1/AGL/UGP2/G6PC2/UGT2B15/UGT1A4/UGT2A1/UGT1A3/UGT2B7/TREH/UGT2B10/GYS2/GCK
WP_OXIDATIVE_PHOSPHORYLATION	WP_OXIDATIVE_PHOSPHORYLATION	52	-0.399398	-1.48727	0.0160763	0.115629	0.0970605	6275	tags=71%, list=33%, signal=48%	NDUFA6/ATP5PB/NDUFA8/NDUFS8/NDUFB4/NDUFA7/NDUFB2/NDUFA3/NDUFB5/NDUFS4/ATP5F1A/ATP5MG/NDUFS2/ATP5ME/NDUFB7/NDUFAB1/ATP5F1D/NDUFS3/NDUFB10/NDUFA11/NDUFA2/ATP5PD/DMAC2L/NDUFC1/NDUFV3/ATP5PO/NDUFV1/NDUFA10/NDUFS7/NDUFS1/NDUFA4/NDUFB6/NDUFA5/NDUFB8/NDUFB1/ATP5PF/NDUFC2
WP_ANGIOPOIETINLIKE_PROTEIN_8_REGULATORY_PATHWAY	WP_ANGIOPOIETINLIKE_PROTEIN_8_REGULATORY_PATHWAY	131	-0.352364	-1.50702	0.000447039	0.00820498	0.00688737	1554	tags=16%, list=8%, signal=15%	PRKAG2/RXRA/MAPK4/IRS2/PRKAG3/PIK3C2G/IRS1/SLC2A4/INS/MLXIPL/ABCG8/DIO2/PIK3R1/ABCG5/FOXO1/SLC16A2/PCK1/FBP1/CYP7A1/CYP2B6/CYP3A4
REACTOME_ARACHIDONIC_ACID_METABOLISM	REACTOME_ARACHIDONIC_ACID_METABOLISM	59	-0.396139	-1.50728	0.0063098	0.0583673	0.0489943	1386	tags=31%, list=7%, signal=28%	CYP2U1/CYP4F11/CYP2C19/FAAH/CBR1/CYP2J2/CYP4F3/PON3/EPHX2/PON1/CYP4F2/CYP4A11/CYP1A1/CYP4A22/CYP2C9/CYP2C8/CYP8B1/CYP1A2
WP_EXERCISEINDUCED_CIRCADIAN_REGULATION	WP_EXERCISEINDUCED_CIRCADIAN_REGULATION	47	-0.410672	-1.50744	0.0195759	0.131716	0.110564	2955	tags=34%, list=16%, signal=29%	NR1D2/PER2/HERPUD1/TAB2/CLDN5/NCOA4/H2BC15/CEBPB/TOB1/PER1/UGP2/STBD1/CRY2/KLF9/G0S2/GFRA1
WP_AMPACTIVATED_PROTEIN_KINASE_SIGNALING	WP_AMPACTIVATED_PROTEIN_KINASE_SIGNALING	66	-0.395441	-1.5227	0.00396788	0.0422622	0.0354755	2969	tags=27%, list=16%, signal=23%	CDKN1A/INSR/PRKAB2/SLC2A4RG/LIPE/ADIPOR2/PRKAG2/HNF4A/PRKAG3/SLC2A4/CPT1A/ACACB/PIK3R1/LEPR/ADRA1B/GYS2/ADIPOQ/ADRA1A
WP_RAS_AND_BRADYKININ_PATHWAYS_IN_COVID19	WP_RAS_AND_BRADYKININ_PATHWAYS_IN_COVID19	29	-0.45851	-1.52625	0.028868	0.169334	0.142141	718	tags=28%, list=4%, signal=27%	SERPING1/NOS1/F12/KNG1/KLKB1/ACE2/REN/CYP3A4
KEGG_INSULIN_SIGNALING_PATHWAY	KEGG_INSULIN_SIGNALING_PATHWAY	136	-0.347697	-1.5325	0.000209241	0.00447633	0.00375749	1554	tags=17%, list=8%, signal=16%	PRKAG2/PDE3B/IRS2/PRKAG3/IRS1/PYGL/SLC2A4/INS/ACACB/PKLR/PIK3R1/G6PC2/FOXO1/PPP1R3B/PPARGC1A/CALML3/SOCS2/PCK1/FBP1/PCK2/SHC4/GYS2/GCK
REACTOME_N_GLYCAN_TRIMMING_IN_THE_ER_AND_CALNEXIN_CALRETICULIN_CYCLE	REACTOME_N_GLYCAN_TRIMMING_IN_THE_ER_AND_CALNEXIN_CALRETICULIN_CYCLE	35	-0.455225	-1.54114	0.00812945	0.0716479	0.0601423	3366	tags=49%, list=18%, signal=40%	GANAB/NGLY1/TRIM13/UBC/RNF139/PSMC1/DERL1/RNF5/OS9/RNF103/RNF185/SEL1L/RAD23B/AMFR/SYVN1/UBB/EDEM1
WP_MELATONIN_METABOLISM_AND_EFFECTS	WP_MELATONIN_METABOLISM_AND_EFFECTS	34	-0.455495	-1.54755	0.0197996	0.132864	0.111528	1574	tags=32%, list=8%, signal=30%	MAOA/APOE/PER1/CYP2C19/SULT1A1/CRY2/FOXO1/ADRB1/CYP2D6/CYP1A1/CYP1A2
WP_ACE_INHIBITOR_PATHWAY	WP_ACE_INHIBITOR_PATHWAY	17	-0.548899	-1.55726	0.0336565	0.186206	0.156304	1710	tags=29%, list=9%, signal=27%	NR3C2/CYP11B2/KNG1/ACE2/REN
REACTOME_DEFECTS_IN_VITAMIN_AND_COFACTOR_METABOLISM	REACTOME_DEFECTS_IN_VITAMIN_AND_COFACTOR_METABOLISM	22	-0.50322	-1.55763	0.0252552	0.156385	0.131272	4433	tags=68%, list=24%, signal=52%	LMBRD1/MCCC1/MMADHC/HLCS/MMAB/ABCD4/PCCA/MCCC2/MMACHC/AMN/MMAA/PCCB/PC/BTD/MMUT
WP_PYRIMIDINE_METABOLISM_AND_RELATED_DISEASES	WP_PYRIMIDINE_METABOLISM_AND_RELATED_DISEASES	17	-0.54914	-1.55794	0.0333003	0.185407	0.155634	1175	tags=41%, list=6%, signal=39%	TK2/DHODH/CPS1/OTC/DPYS/UPB1/GLS2
REACTOME_GAMMA_CARBOXYLATION_HYPUSINE_FORMATION_AND_ARYLSULFATASE_ACTIVATION	REACTOME_GAMMA_CARBOXYLATION_HYPUSINE_FORMATION_AND_ARYLSULFATASE_ACTIVATION	42	-0.426981	-1.55868	0.0183581	0.126237	0.105965	2251	tags=31%, list=12%, signal=27%	ARSA/FN3K/F8/GGCX/PROS1/ARSF/ARSD/F10/F7/F2/PROC/PROZ/F9
WP_CHOLESTEROL_METABOLISM_WITH_BLOCH_AND_KANDUTSCHRUSSELL_PATHWAYS	WP_CHOLESTEROL_METABOLISM_WITH_BLOCH_AND_KANDUTSCHRUSSELL_PATHWAYS	47	-0.428772	-1.57388	0.0104418	0.0868299	0.0728862	4235	tags=51%, list=22%, signal=40%	NSDHL/NR1H3/DHCR24/PMVK/IDI1/ELOVL5/HSD17B7/MVK/DHCR7/ABCA1/ACAT2/LSS/HMGCS1/CYP51A1/ACOT2/CYP46A1/ELOVL2/CH25H/TM7SF2/MSMO1/SC5D/CYP27A1/HMGCS2/ACSL1
REACTOME_ACTIVATION_OF_GENE_EXPRESSION_BY_SREBF_SREBP	REACTOME_ACTIVATION_OF_GENE_EXPRESSION_BY_SREBF_SREBP	42	-0.431258	-1.57429	0.0180388	0.12542	0.105279	4141	tags=43%, list=22%, signal=34%	FASN/CHD9/PMVK/IDI1/HELZ2/MVK/DHCR7/LSS/HMGCS1/ELOVL6/CYP51A1/NFYB/PPARA/RXRA/GPAM/ACACB/TM7SF2/SC5D
KEGG_GLYCOLYSIS_GLUCONEOGENESIS	KEGG_GLYCOLYSIS_GLUCONEOGENESIS	60	-0.416004	-1.5782	0.00392948	0.042032	0.0352822	1172	tags=33%, list=6%, signal=31%	ALDH9A1/ADH7/LDHC/PGM1/ALDH7A1/ALDH1B1/PKLR/G6PC2/ENO3/PCK1/FBP1/ALDH2/ADH6/PCK2/ADH1A/ADH1C/ALDOB/ADH4/ADH1B/GCK
REACTOME_INTERFERON_ALPHA_BETA_SIGNALING	REACTOME_INTERFERON_ALPHA_BETA_SIGNALING	70	-0.402556	-1.58321	0.00181226	0.0232619	0.0195264	3942	tags=44%, list=21%, signal=35%	IRF2/IFNA4/IFNA14/IFNA6/IFNA5/IFNA17/KPNA1/STAT2/IFNA16/IFITM1/IFNA2/IFNA13/IFNAR1/IFNA10/OAS1/IFIT5/IFIT2/BST2/ISG15/IFIT3/USP18/EGR1/IRF6/XAF1/OAS2/RSAD2/MX1/OASL/IFI6/IFI27/IFIT1
WP_VITAMIN_A_AND_CAROTENOID_METABOLISM	WP_VITAMIN_A_AND_CAROTENOID_METABOLISM	43	-0.440152	-1.58974	0.00657891	0.0603187	0.0506324	1861	tags=40%, list=10%, signal=36%	RETSAT/CD36/DHRS3/RXRA/ALDH1A1/SULT1A1/ABCG8/RBP7/ABCG5/CYP2E1/RBP4/RDH5/RXRG/BCO2/ADH1A/CYP26A1/ADH4
REACTOME_MITOCHONDRIAL_IRON_SULFUR_CLUSTER_BIOGENESIS	REACTOME_MITOCHONDRIAL_IRON_SULFUR_CLUSTER_BIOGENESIS	13	-0.591108	-1.59319	0.0309641	0.176545	0.148194	5027	tags=85%, list=27%, signal=62%	SLC25A37/ISCA2/ISCU/HSCB/ISCA1/NFS1/SLC25A28/FDXR/GLRX5/FXN/FDX1
WP_MITOCHONDRIAL_COMPLEX_IV_ASSEMBLY	WP_MITOCHONDRIAL_COMPLEX_IV_ASSEMBLY	31	-0.476374	-1.60342	0.0103163	0.0860723	0.0722503	5466	tags=74%, list=29%, signal=53%	COA3/COX4I1/COX6C/COX8A/CMC1/COX7C/COX7A2/COX7B/COX14/COX16/COX11/PNKD/COX6A1/PET100/TMEM177/COX15/COX5B/NDUFA4/COX17/COX18/TACO1/SURF1/HIGD1A
WP_KYNURENINE_PATHWAY_AND_LINKS_TO_CELL_SENESCENCE	WP_KYNURENINE_PATHWAY_AND_LINKS_TO_CELL_SENESCENCE	23	-0.51128	-1.60581	0.0247462	0.153921	0.129203	849	tags=57%, list=5%, signal=54%	QPRT/TLR4/EIF2AK4/CDKN1A/AFMID/KMO/TDO2/FOXO1/ACMSD/NOS1/HAAO/IDO2/AADAT
KEGG_ALANINE_ASPARTATE_AND_GLUTAMATE_METABOLISM	KEGG_ALANINE_ASPARTATE_AND_GLUTAMATE_METABOLISM	32	-0.477142	-1.60675	0.0142968	0.108036	0.0906871	1746	tags=56%, list=9%, signal=51%	NIT2/GLUD1/GOT1/ASL/ALDH4A1/ACY3/GPT/ASS1/GOT2/GPT2/GLUL/CPS1/ASPA/AGXT2/ALDH5A1/ABAT/AGXT/GLS2
BIOCARTA_CHREBP_PATHWAY	BIOCARTA_CHREBP_PATHWAY	19	-0.542753	-1.60814	0.0240404	0.151189	0.12691	1554	tags=32%, list=8%, signal=29%	PRKAB2/PRKAG2/ACSM1/PRKAG3/MLXIPL/ADCY1
REACTOME_SYNTHESIS_OF_PE	REACTOME_SYNTHESIS_OF_PE	13	-0.596882	-1.60875	0.0276084	0.164926	0.138441	1970	tags=46%, list=10%, signal=41%	LPIN1/CEPT1/PCYT2/LPIN2/ETNK2/ETNPPL
REACTOME_PASSIVE_TRANSPORT_BY_AQUAPORINS	REACTOME_PASSIVE_TRANSPORT_BY_AQUAPORINS	13	-0.598252	-1.61244	0.0269983	0.164331	0.137942	2140	tags=54%, list=11%, signal=48%	AQP4/AQP7/AQP11/MIP/AQP9/AQP8/AQP6
REACTOME_ENDOGENOUS_STEROLS	REACTOME_ENDOGENOUS_STEROLS	26	-0.493427	-1.61343	0.0139414	0.107371	0.0901284	2161	tags=54%, list=11%, signal=48%	NR1H4/FDXR/CYP51A1/CYP46A1/RXRA/FDX1/CYP7B1/CYP11B2/CYP4V2/CYP11A1/CYP27A1/CYP7A1/CYP39A1/CYP8B1
WP_FAMILIAL_HYPERLIPIDEMIA_TYPE_4	WP_FAMILIAL_HYPERLIPIDEMIA_TYPE_4	22	-0.523234	-1.61957	0.0163446	0.116554	0.0978372	1474	tags=68%, list=8%, signal=63%	SEL1L/APOA2/LMF1/LDLR/LIPC/CETP/FAS/DGAT2/MTTP/APOA1/GCKR/GPIHBP1/APOA5/LCAT/GCK
REACTOME_CITRIC_ACID_CYCLE_TCA_CYCLE	REACTOME_CITRIC_ACID_CYCLE_TCA_CYCLE	22	-0.525536	-1.6267	0.0155888	0.113757	0.0954894	4049	tags=59%, list=21%, signal=46%	DLD/OGDH/SDHC/IDH2/SUCLG1/SDHA/DLST/FAHD1/SDHB/NNT/FH/SUCLG2/SDHD
PID_P38_MKK3_6PATHWAY	PID_P38_MKK3_6PATHWAY	26	-0.497707	-1.62742	0.0133029	0.10438	0.087618	488	tags=42%, list=3%, signal=41%	TRAF6/MAP3K5/TAOK3/MAP2K3/CCM2/TAB2/MAP2K6/GADD45B/CAMK2B/GADD45A/GADD45G
WP_ONECARBON_METABOLISM_AND_RELATED_PATHWAYS	WP_ONECARBON_METABOLISM_AND_RELATED_PATHWAYS	51	-0.438223	-1.63189	0.00322918	0.0364082	0.0305616	1618	tags=33%, list=9%, signal=31%	GCLC/CHPT1/BHMT2/SOD1/SHMT1/AGXT2/CTH/CSAD/PEMT/MAT1A/SARDH/BAAT/CDO1/ETNK2/DMGDH/BHMT/GNMT
WP_LEPTIN_SIGNALING_PATHWAY	WP_LEPTIN_SIGNALING_PATHWAY	76	-0.402896	-1.63291	0.0010048	0.0155248	0.0130317	1999	tags=18%, list=11%, signal=17%	PLCG2/ERBB2/PDE3B/FYN/IRS1/CFL2/IL1RN/CISH/ACACB/PIK3R1/LEPR/FOXO1/SOCS2/ESR1
REACTOME_PYRIMIDINE_CATABOLISM	REACTOME_PYRIMIDINE_CATABOLISM	12	-0.633279	-1.64135	0.0272147	0.164417	0.138014	614	tags=50%, list=3%, signal=48%	NT5M/DPYD/AGXT2/DPYS/UPB1/UPP2
WP_TCA_CYCLE_AKA_KREBS_OR_CITRIC_ACID_CYCLE	WP_TCA_CYCLE_AKA_KREBS_OR_CITRIC_ACID_CYCLE	18	-0.567676	-1.65082	0.0193181	0.130684	0.109698	5082	tags=61%, list=27%, signal=45%	DLD/OGDH/SDHC/IDH2/SUCLG1/SDHA/DLST/SDHB/FH/SUCLG2/SDHD
REACTOME_HEME_SIGNALING	REACTOME_HEME_SIGNALING	47	-0.450257	-1.65275	0.00484599	0.0492642	0.041353	1534	tags=21%, list=8%, signal=20%	PPARA/HBA2/RXRA/APOB/HBA1/APOA1/HBB/PPARGC1A/RORA/CLEC1B
BIOCARTA_PPARA_PATHWAY	BIOCARTA_PPARA_PATHWAY	52	-0.444021	-1.65344	0.00342112	0.0380581	0.0319465	2608	tags=31%, list=14%, signal=27%	NR0B2/NRIP1/APOA2/FABP1/NFKBIA/JUN/PPARA/RXRA/HSD17B4/DUSP1/ACOX1/APOA1/PIK3R1/NOS2/PPARGC1A/EHHADH
REACTOME_CLASS_I_PEROXISOMAL_MEMBRANE_PROTEIN_IMPORT	REACTOME_CLASS_I_PEROXISOMAL_MEMBRANE_PROTEIN_IMPORT	20	-0.543638	-1.6537	0.0154604	0.11316	0.094988	3327	tags=60%, list=18%, signal=49%	PEX16/PXMP4/ACBD5/ABCD3/ALDH3A2/FIS1/PEX13/PEX3/PEX12/PEX19/PEX14/PXMP2
KEGG_RENIN_ANGIOTENSIN_SYSTEM	KEGG_RENIN_ANGIOTENSIN_SYSTEM	17	-0.583064	-1.65419	0.0151507	0.112196	0.094179	902	tags=35%, list=5%, signal=34%	THOP1/CTSG/MME/ENPEP/ACE2/REN
REACTOME_TRYPTOPHAN_CATABOLISM	REACTOME_TRYPTOPHAN_CATABOLISM	14	-0.606905	-1.65467	0.0301213	0.173024	0.145239	849	tags=50%, list=5%, signal=48%	AFMID/KMO/TDO2/ACMSD/HAAO/IDO2/AADAT
REACTOME_CALNEXIN_CALRETICULIN_CYCLE	REACTOME_CALNEXIN_CALRETICULIN_CYCLE	26	-0.506965	-1.6577	0.0101134	0.085232	0.0715449	3366	tags=35%, list=18%, signal=28%	RNF5/OS9/RNF103/RNF185/SEL1L/AMFR/SYVN1/UBB/EDEM1
REACTOME_MISCELLANEOUS_SUBSTRATES	REACTOME_MISCELLANEOUS_SUBSTRATES	12	-0.640505	-1.66008	0.0228016	0.147094	0.123473	1386	tags=83%, list=7%, signal=77%	CYP4B1/CYP4F22/CYP2U1/CYP4F11/CYP4F3/CYP2D6/CYP4F2/CYP4A11/CYP3A43/CYP4A22
REACTOME_THE_CITRIC_ACID_TCA_CYCLE_AND_RESPIRATORY_ELECTRON_TRANSPORT	REACTOME_THE_CITRIC_ACID_TCA_CYCLE_AND_RESPIRATORY_ELECTRON_TRANSPORT	166	-0.369385	-1.67257	7.23557e-06	0.00030696	0.000257666	5313	tags=50%, list=28%, signal=36%	PDHX/COX7B/NDUFB5/NDUFS4/COX14/ATP5F1A/COX16/DLD/ATP5MG/NDUFS2/COX11/NDUFA1/ATP5ME/OGDH/NDUFB7/NDUFAB1/ATP5F1D/COX6A1/MPC2/NDUFAF3/NDUFS3/NDUFB10/NDUFA11/UQCR10/COX5B/NDUFA2/ATP5PD/SDHC/DMAC2L/COQ10B/NDUFC1/UQCRC2/IDH2/ECSIT/NDUFV3/ATP5PO/NDUFV1/PDP2/PDHB/NDUFA10/NDUFS7/UQCRC1/NDUFS1/SUCLG1/NDUFA4/SCO1/SDHA/DLST/NDUFB6/NDUFA5/SLC16A8/ETFB/UQCRQ/SLC25A27/FAHD1/MPC1/NDUFB8/NDUFB1/SLC16A1/SDHB/D2HGD…
REACTOME_KETONE_BODY_METABOLISM	REACTOME_KETONE_BODY_METABOLISM	10	-0.676522	-1.67664	0.0235407	0.150892	0.12666	1221	tags=60%, list=6%, signal=56%	ACSS3/HMGCL/ACAT1/BDH2/BDH1/HMGCS2
REACTOME_DISEASES_OF_CARBOHYDRATE_METABOLISM	REACTOME_DISEASES_OF_CARBOHYDRATE_METABOLISM	33	-0.490179	-1.67763	0.00385477	0.0415883	0.0349098	2523	tags=30%, list=13%, signal=26%	NAGLU/GBE1/UBB/EPM2A/HYAL1/SLC37A4/KHK/ALDOB/DCXR/GYS2
WP_TRANSSULFURATION_ONECARBON_METABOLISM_AND_RELATED_PATHWAYS	WP_TRANSSULFURATION_ONECARBON_METABOLISM_AND_RELATED_PATHWAYS	66	-0.436054	-1.67909	0.000619543	0.0106946	0.00897719	1067	tags=30%, list=6%, signal=29%	GCLC/CHPT1/BHMT2/CBS/SOD1/SHMT1/AGXT2/CTH/CSAD/PEMT/MAT1A/SARDH/MTHFD1/BAAT/CDO1/ETNK2/DMGDH/BHMT/GNMT/DNMT3L
REACTOME_RESPONSE_TO_METAL_IONS	REACTOME_RESPONSE_TO_METAL_IONS	14	-0.61625	-1.68015	0.0231825	0.149166	0.125212	1348	tags=57%, list=7%, signal=53%	MT1F/MT1A/MT1E/MT2A/MT1M/MT1H/MT1G/MT1X
REACTOME_GLYCOGEN_SYNTHESIS	REACTOME_GLYCOGEN_SYNTHESIS	14	-0.61994	-1.69021	0.0216055	0.141938	0.119145	3105	tags=50%, list=16%, signal=42%	NHLRC1/GBE1/UBB/EPM2A/PGM1/UGP2/GYS2
REACTOME_AFLATOXIN_ACTIVATION_AND_DETOXIFICATION	REACTOME_AFLATOXIN_ACTIVATION_AND_DETOXIFICATION	18	-0.583785	-1.69766	0.0143732	0.108036	0.0906871	1651	tags=50%, list=9%, signal=46%	MGST1/ACY1/MGST2/ACY3/AKR7A3/CYP3A5/CYP3A4/CYP1A2/CYP2A13
KEGG_PYRUVATE_METABOLISM	KEGG_PYRUVATE_METABOLISM	40	-0.473042	-1.69858	0.00388499	0.0417344	0.0350325	1421	tags=40%, list=8%, signal=37%	ALDH9A1/PC/ACYP2/LDHC/ACAT1/ALDH7A1/ACACB/ALDH1B1/PKLR/LDHD/HAGH/ACOT12/PCK1/ALDH2/GRHPR/PCK2
REACTOME_FOXO_MEDIATED_TRANSCRIPTION_OF_OXIDATIVE_STRESS_METABOLIC_AND_NEURONAL_GENES	REACTOME_FOXO_MEDIATED_TRANSCRIPTION_OF_OXIDATIVE_STRESS_METABOLIC_AND_NEURONAL_GENES	29	-0.511043	-1.70112	0.00631943	0.0583673	0.0489943	2220	tags=41%, list=12%, signal=37%	NR3C1/ATXN3/SIRT3/IGFBP1/INS/PLXNA4/FOXO1/PPARGC1A/ABCA6/PCK1/CAT/GCK
WP_UREA_CYCLE_AND_METABOLISM_OF_AMINO_GROUPS	WP_UREA_CYCLE_AND_METABOLISM_OF_AMINO_GROUPS	21	-0.552304	-1.70126	0.0104903	0.0869446	0.0729825	1688	tags=52%, list=9%, signal=48%	GAMT/ACY1/GLUD1/ASL/NAGS/ARG1/ASS1/CPS1/OTC/GATM/SARDH
REACTOME_BINDING_AND_UPTAKE_OF_LIGANDS_BY_SCAVENGER_RECEPTORS	REACTOME_BINDING_AND_UPTAKE_OF_LIGANDS_BY_SCAVENGER_RECEPTORS	42	-0.466489	-1.7029	0.00628326	0.0583673	0.0489943	1738	tags=38%, list=9%, signal=35%	CD36/APOE/HBA2/MARCO/APOB/HBA1/ALB/APOA1/AMBP/HBB/HP/MASP1/STAB2/HPR/HPX/SAA1
REACTOME_GLYCOGEN_METABOLISM	REACTOME_GLYCOGEN_METABOLISM	25	-0.53614	-1.70626	0.00808094	0.0714721	0.0599946	2299	tags=68%, list=12%, signal=60%	UBC/PPP1R3C/PYGM/PHKG2/GAA/GYG2/PHKB/CALM1/NHLRC1/GBE1/UBB/EPM2A/PYGL/PGM1/AGL/UGP2/GYS2
WP_ONECARBON_METABOLISM	WP_ONECARBON_METABOLISM	29	-0.512804	-1.70698	0.0060832	0.0570271	0.0478693	885	tags=28%, list=5%, signal=26%	MTHFS/ALDH1L1/SHMT1/MAT1A/FOLH1/MTHFD1/FTCD/BHMT
REACTOME_REGULATION_OF_FOXO_TRANSCRIPTIONAL_ACTIVITY_BY_ACETYLATION	REACTOME_REGULATION_OF_FOXO_TRANSCRIPTIONAL_ACTIVITY_BY_ACETYLATION	10	-0.693914	-1.71974	0.0177542	0.123785	0.103907	5327	tags=80%, list=28%, signal=57%	TXN/FOXO3/SIRT1/FOXO4/SIRT3/TXNIP/KAT2B/FOXO1
BIOCARTA_CLASSIC_PATHWAY	BIOCARTA_CLASSIC_PATHWAY	14	-0.630836	-1.71992	0.016559	0.117414	0.0985592	2798	tags=79%, list=15%, signal=67%	C2/C4A/C4B/C7/C9/C5/C3/C1R/C1S/C6/C8A
REACTOME_HEME_DEGRADATION	REACTOME_HEME_DEGRADATION	15	-0.625557	-1.72042	0.00972567	0.0825198	0.0692683	1337	tags=67%, list=7%, signal=62%	FABP1/BLVRB/UGT1A1/ABCG2/ALB/SLCO1B1/SLCO2B1/GSTA1/UGT1A4/SLCO1B3
REACTOME_REGULATION_OF_CHOLESTEROL_BIOSYNTHESIS_BY_SREBP_SREBF	REACTOME_REGULATION_OF_CHOLESTEROL_BIOSYNTHESIS_BY_SREBP_SREBF	55	-0.458494	-1.72061	0.000629294	0.0107253	0.009003	4141	tags=45%, list=22%, signal=36%	CHD9/PMVK/IDI1/SEC23A/SEC24A/SEC24D/HELZ2/MVK/DHCR7/SCAP/INSIG2/LSS/HMGCS1/SEC24B/ELOVL6/CYP51A1/NFYB/PPARA/RXRA/SAR1B/GPAM/ACACB/TM7SF2/SC5D/INSIG1
REACTOME_HDL_REMODELING	REACTOME_HDL_REMODELING	10	-0.694729	-1.72176	0.0169652	0.119954	0.100691	1400	tags=70%, list=7%, signal=65%	APOE/CETP/ALB/APOA1/LIPG/LCAT/APOC3
WP_RETINOL_METABOLISM	WP_RETINOL_METABOLISM	17	-0.607574	-1.72373	0.00912598	0.078496	0.0658906	1757	tags=47%, list=9%, signal=43%	PNPLA4/ALDH1A1/CYP3A7/DHRS4/AOX1/ADH1A/CYP1A1/CYP2A6
WP_STEROL_REGULATORY_ELEMENTBINDING_PROTEINS_SREBP_SIGNALING	WP_STEROL_REGULATORY_ELEMENTBINDING_PROTEINS_SREBP_SIGNALING	69	-0.443729	-1.72484	0.000224841	0.00472923	0.00396978	4537	tags=42%, list=24%, signal=32%	MDH1/FASN/SIRT1/LPIN1/IDI1/SEC23A/AKT1/DBI/SEC24A/SEC24D/ATF6/SCAP/PRKAB2/AMFR/INSIG2/LSS/HMGCS1/SEC24B/CYP51A1/PRKAG2/LDLR/SEC31B/SAR1B/GPAM/FGF21/PRKAG3/INS/INSIG1/RBP4
KEGG_GLYOXYLATE_AND_DICARBOXYLATE_METABOLISM	KEGG_GLYOXYLATE_AND_DICARBOXYLATE_METABOLISM	15	-0.62997	-1.73255	0.00910324	0.078496	0.0658906	1800	tags=47%, list=10%, signal=42%	AFMID/ACO1/GLYCTK/GRHPR/MTHFD1/HAO1/HAO2
REACTOME_HEME_BIOSYNTHESIS	REACTOME_HEME_BIOSYNTHESIS	14	-0.635894	-1.73371	0.0145159	0.108569	0.0911344	1889	tags=64%, list=10%, signal=58%	UROD/UROS/COX15/FECH/ALAS2/ABCG2/ALB/ALAD/ALAS1
WP_STATIN_INHIBITION_OF_CHOLESTEROL_PRODUCTION	WP_STATIN_INHIBITION_OF_CHOLESTEROL_PRODUCTION	29	-0.522301	-1.73859	0.00467217	0.0483241	0.0405639	1474	tags=48%, list=8%, signal=45%	LDLR/APOE/LIPC/APOB/CETP/MTTP/ABCG8/APOC1/APOA1/ABCG5/APOA5/LCAT/CYP7A1/APOC3
WP_LEPTIN_AND_ADIPONECTIN	WP_LEPTIN_AND_ADIPONECTIN	10	-0.702087	-1.74	0.014598	0.108746	0.0912832	1912	tags=40%, list=10%, signal=36%	ADIPOR2/CPT1A/LEPR/ADIPOQ
PID_HNF3A_PATHWAY	PID_HNF3A_PATHWAY	44	-0.484966	-1.74214	0.00115599	0.0172938	0.0145167	1940	tags=43%, list=10%, signal=39%	JUN/FOS/ATP5PF/SFTPD/FOXA2/NFIC/CEBPB/SHH/C4BPB/KLK3/APOB/VTN/INS/SOD1/NFIA/CYP2C18/COL18A1/AR/ESR1
REACTOME_REGULATION_OF_LIPID_METABOLISM_BY_PPARALPHA	REACTOME_REGULATION_OF_LIPID_METABOLISM_BY_PPARALPHA	117	-0.403908	-1.74294	1.42492e-05	0.000524496	0.000440269	2196	tags=22%, list=12%, signal=20%	HMGCS1/FABP1/NR1H4/NFYB/CD36/PPARA/RXRA/PEX11A/CPT2/CPT1A/ACADM/ACOX1/APOA1/ANGPTL4/G0S2/PPARGC1A/SULT2A1/RORA/APOA5/HMGCS2/ALAS1/ACSL1/ABCB4/CYP7A1/CYP4A11/CYP1A1
WP_STEROID_BIOSYNTHESIS	WP_STEROID_BIOSYNTHESIS	10	-0.70565	-1.74883	0.0138089	0.106678	0.0895473	2193	tags=70%, list=12%, signal=62%	HSD17B7/HSD17B3/CPN1/HSD3B2/HSD17B4/HSD3B1/F13B
WP_COMPLEMENT_SYSTEM	WP_COMPLEMENT_SYSTEM	96	-0.414471	-1.75098	0.000111991	0.00270096	0.00226722	2008	tags=36%, list=11%, signal=33%	CPN1/C7/PROS1/FGG/C9/FGA/FGB/C5/CFH/F10/APCS/CFB/VTN/C3/CFI/MASP2/C1S/ALB/SERPING1/APOA1/C4BPA/MASP1/CFHR2/F12/SELE/F11/MBL2/C6/PLG/C8A/KLKB1/FCN2/CFHR4/ADIPOQ/CLEC4M
BIOCARTA_CELL2CELL_PATHWAY	BIOCARTA_CELL2CELL_PATHWAY	12	-0.679108	-1.76013	0.0117839	0.0945358	0.0793546	860	tags=33%, list=5%, signal=32%	LRRTM2/CTNNA2/ACTN2/CTNNA3
REACTOME_ER_QUALITY_CONTROL_COMPARTMENT_ERQC	REACTOME_ER_QUALITY_CONTROL_COMPARTMENT_ERQC	21	-0.572078	-1.76217	0.00685325	0.062377	0.0523601	3366	tags=43%, list=18%, signal=35%	RNF5/OS9/RNF103/RNF185/SEL1L/AMFR/SYVN1/UBB/EDEM1
WP_FOLATE_METABOLISM	WP_FOLATE_METABOLISM	68	-0.458412	-1.76548	0.000192492	0.00415352	0.00348652	1726	tags=35%, list=9%, signal=32%	FGG/FGA/LDLR/FGB/SAA4/APOB/INS/CBS/SOD1/F7/MTHFS/HBA1/SHMT1/F2/ALB/APOA1/HBB/CTH/MAT1A/CAT/MTHFD1/PLG/SAA1/SAA2
WP_NEUROINFLAMMATION	WP_NEUROINFLAMMATION	11	-0.691902	-1.77238	0.0165566	0.117414	0.0985592	3211	tags=91%, list=17%, signal=75%	MAPK14/MAPK8/CHUK/MTOR/RELA/TLR4/NFKBIA/JUN/FOS/NOS2
REACTOME_ALPHA_LINOLENIC_OMEGA3_AND_LINOLEIC_OMEGA6_ACID_METABOLISM	REACTOME_ALPHA_LINOLENIC_OMEGA3_AND_LINOLEIC_OMEGA6_ACID_METABOLISM	13	-0.657992	-1.77345	0.00918295	0.0786594	0.0660277	1178	tags=46%, list=6%, signal=43%	ELOVL2/HSD17B4/ACOX1/ACAA1/SCP2/ACSL1
WP_SELENIUM_MICRONUTRIENT_NETWORK	WP_SELENIUM_MICRONUTRIENT_NETWORK	85	-0.426501	-1.7758	0.000152685	0.00347429	0.00291637	1726	tags=32%, list=9%, signal=29%	FGG/FGA/LDLR/FGB/SELENOO/SELENOP/SAA4/DIO1/APOB/INS/CBS/SOD1/F7/PNPO/KMO/HBA1/F2/ALB/DIO2/APOA1/HBB/CTH/CAT/PLG/XDH/SAA1/SAA2
WP_BILE_ACIDS_SYNTHESIS_AND_ENTEROHEPATIC_CIRCULATION	WP_BILE_ACIDS_SYNTHESIS_AND_ENTEROHEPATIC_CIRCULATION	12	-0.686098	-1.77825	0.0106129	0.08767	0.0735914	1474	tags=50%, list=8%, signal=46%	LDLR/ABCG8/ABCG5/CYP7A1/ABCB11/SLC10A1
WP_COPPER_HOMEOSTASIS	WP_COPPER_HOMEOSTASIS	51	-0.478286	-1.78108	0.000676401	0.0112121	0.00941161	1940	tags=33%, list=10%, signal=30%	JUN/SLC31A2/ATP7B/XAF1/CCS/ATOX1/MT1F/SLC31A1/SOD1/MT1A/FOXO1/STEAP3/MT1E/MT2A/MT1H/MT1G/MT1X
WP_TRIACYLGLYCERIDE_SYNTHESIS	WP_TRIACYLGLYCERIDE_SYNTHESIS	24	-0.568086	-1.80377	0.00436687	0.0459255	0.0385505	2380	tags=38%, list=13%, signal=33%	LIPE/PNPLA2/LIPC/GPAM/MOGAT1/DGAT2/PLPP3/GPD1/MOGAT2
WP_ELECTRON_TRANSPORT_CHAIN_OXPHOS_SYSTEM_IN_MITOCHONDRIA	WP_ELECTRON_TRANSPORT_CHAIN_OXPHOS_SYSTEM_IN_MITOCHONDRIA	90	-0.438575	-1.80493	7.51553e-05	0.00193932	0.00162789	6185	tags=67%, list=33%, signal=45%	ATP5PB/COX7C/NDUFA8/NDUFS8/NDUFB4/NDUFA7/NDUFB2/NDUFA3/UQCRFS1/COX7A2/COX7B/NDUFB5/NDUFS4/ATP5F1A/ATP5MG/NDUFS2/COX11/NDUFA1/ATP5ME/NDUFB7/NDUFAB1/COX7A1/ATP5F1D/COX6A1/NDUFS3/NDUFB10/UQCR10/COX15/COX5B/NDUFA2/ATP5PD/SDHC/DMAC2L/NDUFC1/UQCRC2/NDUFV3/ATP5PO/NDUFV1/NDUFA10/NDUFS7/UQCRC1/NDUFS1/NDUFA4/SCO1/SDHA/SLC25A4/ATP5IF1/NDUFB6/COX17/NDUFA5/UQCRQ/SLC25A27/NDUFB8/NDUFB1/SDHB/ATP5PF/SURF1/NDUFC2…
REACTOME_BIOTIN_TRANSPORT_AND_METABOLISM	REACTOME_BIOTIN_TRANSPORT_AND_METABOLISM	11	-0.706352	-1.8094	0.0116416	0.093694	0.078648	2185	tags=82%, list=12%, signal=72%	MCCC1/HLCS/PCCA/SLC5A6/MCCC2/PCCB/PC/BTD/ACACB
REACTOME_PLASMA_LIPOPROTEIN_ASSEMBLY_REMODELING_AND_CLEARANCE	REACTOME_PLASMA_LIPOPROTEIN_ASSEMBLY_REMODELING_AND_CLEARANCE	75	-0.45127	-1.80986	0.000162632	0.00366729	0.00307837	1474	tags=35%, list=8%, signal=32%	LMF1/UBB/APOC4/LDLR/AMN/APOE/LIPC/SAR1B/FGF21/APOB/CETP/PCSK6/ANGPTL3/MTTP/ALB/APOC1/APOA1/LIPG/ANGPTL4/GPIHBP1/APOA5/LCAT/APOF/CES3/APOC3/LPA
KEGG_CYSTEINE_AND_METHIONINE_METABOLISM	KEGG_CYSTEINE_AND_METHIONINE_METABOLISM	34	-0.534515	-1.81602	0.00144028	0.0200042	0.0167918	1466	tags=35%, list=8%, signal=33%	GOT1/LDHC/CBS/GOT2/ADI1/CTH/MAT1A/SDS/CDO1/BHMT/TAT/DNMT3L
REACTOME_INITIAL_TRIGGERING_OF_COMPLEMENT	REACTOME_INITIAL_TRIGGERING_OF_COMPLEMENT	22	-0.587195	-1.81756	0.00367189	0.0404878	0.033986	1084	tags=64%, list=6%, signal=60%	C2/CFP/C4A/C4B/CFB/C3/MASP2/C1R/C1S/MASP1/MBL2/COLEC10/FCN3/FCN2
WP_FLUOROPYRIMIDINE_ACTIVITY	WP_FLUOROPYRIMIDINE_ACTIVITY	33	-0.532291	-1.82175	0.00116056	0.0172938	0.0145167	1015	tags=24%, list=5%, signal=23%	CES1/ABCG2/SLC22A7/CES2/DPYS/UPB1/CYP2A6/UPP2
REACTOME_EICOSANOIDS	REACTOME_EICOSANOIDS	12	-0.702978	-1.822	0.00783161	0.070009	0.0587665	2432	tags=75%, list=13%, signal=65%	CYP4B1/CYP4F22/CYP4F11/CYP4F12/CYP4F3/CYP4F2/CYP4A11/CYP4A22/CYP8B1
KEGG_CITRATE_CYCLE_TCA_CYCLE	KEGG_CITRATE_CYCLE_TCA_CYCLE	30	-0.542162	-1.82222	0.00264811	0.030973	0.0259991	4049	tags=53%, list=21%, signal=42%	SDHC/IDH2/PDHB/IDH1/SUCLG1/SDHA/DLST/SDHB/FH/SUCLG2/SDHD/ACO1/PC/OGDHL/PCK1/PCK2
WP_CHOLESTEROL_SYNTHESIS_DISORDERS	WP_CHOLESTEROL_SYNTHESIS_DISORDERS	18	-0.626922	-1.82311	0.00539639	0.0527623	0.0442894	4056	tags=67%, list=22%, signal=52%	EBP/DHCR24/PMVK/IDI1/MVK/DHCR7/LSS/HMGCS1/CYP51A1/HSD3B2/MSMO1/SC5D
WP_VITAMIN_B12_METABOLISM	WP_VITAMIN_B12_METABOLISM	50	-0.494703	-1.82932	0.00069876	0.0115066	0.00965877	1474	tags=40%, list=8%, signal=37%	LDLR/APOE/MCEE/SAA4/APOB/INS/CBS/SOD1/F7/HBA1/MMUT/F2/ALB/APOA1/HBB/CTH/MAT1A/PLG/SAA1/SAA2
WP_TRANSCRIPTION_FACTOR_REGULATION_IN_ADIPOGENESIS	WP_TRANSCRIPTION_FACTOR_REGULATION_IN_ADIPOGENESIS	22	-0.59124	-1.83008	0.00343801	0.0380768	0.0319622	2907	tags=59%, list=15%, signal=50%	INSR/NRIP1/NR3C1/CEBPD/CEBPB/RXRA/IRS2/IRS1/SLC2A4/FOXO1/PPARGC1A/PCK2/ADIPOQ
REACTOME_CARNITINE_METABOLISM	REACTOME_CARNITINE_METABOLISM	14	-0.674924	-1.84012	0.00597303	0.0562049	0.0471792	1554	tags=57%, list=8%, signal=52%	PRKAB2/PRKAG2/RXRA/CPT2/CPT1A/SLC25A20/ACACB/THRSP
REACTOME_SIGNALING_BY_RETINOIC_ACID	REACTOME_SIGNALING_BY_RETINOIC_ACID	43	-0.509577	-1.84049	0.000486391	0.00875854	0.00735204	1627	tags=35%, list=9%, signal=32%	DHRS3/PDK2/RXRA/ALDH1A1/CPT1A/DHRS4/RDH5/ALDH8A1/RXRG/ADH1A/ADH1C/CYP26A1/PDK4/ADH4/RDH16
WP_CHOLESTEROL_BIOSYNTHESIS_PATHWAY	WP_CHOLESTEROL_BIOSYNTHESIS_PATHWAY	15	-0.669778	-1.84203	0.00317799	0.0359933	0.0302132	4235	tags=67%, list=22%, signal=52%	NSDHL/PMVK/IDI1/MVK/DHCR7/LSS/HMGCS1/CYP51A1/MSMO1/SC5D
REACTOME_RESPIRATORY_ELECTRON_TRANSPORT_ATP_SYNTHESIS_BY_CHEMIOSMOTIC_COUPLING_AND_HEAT_PRODUCTION_BY_UNCOUPLING_PROTEINS	REACTOME_RESPIRATORY_ELECTRON_TRANSPORT_ATP_SYNTHESIS_BY_CHEMIOSMOTIC_COUPLING_AND_HEAT_PRODUCTION_BY_UNCOUPLING_PROTEINS	115	-0.429034	-1.85363	1.01374e-05	0.000396466	0.000332799	6185	tags=62%, list=33%, signal=42%	ATP5PB/COX7C/NDUFAF4/NDUFA8/TMEM186/NDUFS8/NDUFB4/NDUFA7/NDUFB2/NDUFAF7/NDUFA3/ACAD9/UQCRFS1/COX7B/NDUFB5/NDUFS4/COX14/ATP5F1A/COX16/ATP5MG/NDUFS2/COX11/NDUFA1/ATP5ME/NDUFB7/NDUFAB1/ATP5F1D/COX6A1/NDUFAF3/NDUFS3/NDUFB10/NDUFA11/UQCR10/COX5B/NDUFA2/ATP5PD/SDHC/DMAC2L/COQ10B/NDUFC1/UQCRC2/ECSIT/NDUFV3/ATP5PO/NDUFV1/NDUFA10/NDUFS7/UQCRC1/NDUFS1/NDUFA4/SCO1/SDHA/NDUFB6/NDUFA5/ETFB/UQCRQ/SLC25A27/NDUF…
WP_MITOCHONDRIAL_COMPLEX_I_ASSEMBLY_MODEL_OXPHOS_SYSTEM	WP_MITOCHONDRIAL_COMPLEX_I_ASSEMBLY_MODEL_OXPHOS_SYSTEM	50	-0.501632	-1.85494	0.000531226	0.0093638	0.0078601	6275	tags=70%, list=33%, signal=47%	NDUFA6/NDUFAF4/NDUFA8/TMEM186/NDUFB4/NDUFA7/NDUFB2/NDUFAF7/NDUFA3/ACAD9/NDUFB5/NDUFS4/NDUFS2/NDUFA1/NDUFB7/NDUFAB1/NDUFAF3/NDUFS3/NDUFB10/DMAC1/NDUFA2/NDUFC1/ECSIT/NDUFV3/NDUFV1/NDUFA10/NDUFS1/FOXRED1/NDUFB6/NDUFA5/NDUFB8/NDUFB1/NDUFAF1/NDUFC2/NUBPL
KEGG_LINOLEIC_ACID_METABOLISM	KEGG_LINOLEIC_ACID_METABOLISM	29	-0.560518	-1.8658	0.00194449	0.0244575	0.02053	998	tags=38%, list=5%, signal=36%	CYP2C19/CYP3A7/CYP2C18/CYP2J2/CYP2E1/CYP3A5/CYP3A43/CYP2C9/CYP2C8/CYP3A4/CYP1A2
REACTOME_METALLOTHIONEINS_BIND_METALS	REACTOME_METALLOTHIONEINS_BIND_METALS	11	-0.728979	-1.86736	0.0067406	0.0615756	0.0516874	1348	tags=73%, list=7%, signal=68%	MT1F/MT1A/MT1E/MT2A/MT1M/MT1H/MT1G/MT1X
REACTOME_LYSINE_CATABOLISM	REACTOME_LYSINE_CATABOLISM	12	-0.722236	-1.87192	0.00484337	0.0492642	0.041353	3023	tags=75%, list=16%, signal=63%	DLST/HYKK/PHYKPL/CRYM/ALDH7A1/PIPOX/GCDH/AASS/AADAT
WP_VITAMIN_K_METABOLISM_AND_ACTIVATION_OF_DEPENDENT_PROTEINS	WP_VITAMIN_K_METABOLISM_AND_ACTIVATION_OF_DEPENDENT_PROTEINS	12	-0.723939	-1.87633	0.00455204	0.047277	0.039685	1763	tags=75%, list=9%, signal=68%	GGCX/PROS1/VKORC1/F10/F7/F2/PROC/PROZ/F9
REACTOME_CHOLESTEROL_BIOSYNTHESIS	REACTOME_CHOLESTEROL_BIOSYNTHESIS	27	-0.575739	-1.88054	0.00220164	0.0264938	0.0222393	4235	tags=63%, list=22%, signal=49%	ARV1/EBP/NSDHL/DHCR24/PMVK/IDI1/HSD17B7/MVK/DHCR7/ACAT2/LSS/HMGCS1/CYP51A1/PLPP6/TM7SF2/MSMO1/SC5D
WP_ETHANOL_EFFECTS_ON_HISTONE_MODIFICATIONS	WP_ETHANOL_EFFECTS_ON_HISTONE_MODIFICATIONS	31	-0.560707	-1.88728	0.000871061	0.0137992	0.0115832	1197	tags=29%, list=6%, signal=27%	ALDH1A1/KAT2B/HDAC6/CYP2E1/MAT1A/ALDH2/ADH1A/ADH1C/ADH1B
REACTOME_ERYTHROCYTES_TAKE_UP_CARBON_DIOXIDE_AND_RELEASE_OXYGEN	REACTOME_ERYTHROCYTES_TAKE_UP_CARBON_DIOXIDE_AND_RELEASE_OXYGEN	13	-0.703493	-1.89609	0.00306227	0.0351599	0.0295137	1575	tags=54%, list=8%, signal=49%	CA2/HBA2/HBA1/HBB/CA1/SLC4A1/CA4
KEGG_ADIPOCYTOKINE_SIGNALING_PATHWAY	KEGG_ADIPOCYTOKINE_SIGNALING_PATHWAY	66	-0.492857	-1.89782	3.56078e-05	0.00105085	0.000882095	2157	tags=33%, list=11%, signal=30%	NFKBIA/ADIPOR2/CD36/PRKAG2/PPARA/RXRA/IRS2/PRKAG3/IRS1/SLC2A4/ACSL5/CPT1A/ACACB/G6PC2/LEPR/PPARGC1A/ACSL6/PCK1/ACSL1/RXRG/PCK2/ADIPOQ
REACTOME_COMPLEX_I_BIOGENESIS	REACTOME_COMPLEX_I_BIOGENESIS	51	-0.510602	-1.90142	0.000172978	0.00383158	0.00321628	6275	tags=71%, list=33%, signal=47%	NDUFA6/NDUFAF4/NDUFA8/TMEM186/NDUFS8/NDUFB4/NDUFA7/NDUFB2/NDUFAF7/NDUFA3/ACAD9/NDUFB5/NDUFS4/NDUFS2/NDUFA1/NDUFB7/NDUFAB1/NDUFAF3/NDUFS3/NDUFB10/NDUFA11/NDUFA2/NDUFC1/ECSIT/NDUFV3/NDUFV1/NDUFA10/NDUFS7/NDUFS1/NDUFB6/NDUFA5/NDUFB8/NDUFB1/NDUFAF1/NDUFC2/NUBPL
WP_ROLES_OF_CERAMIDES_IN_THE_DEVELOPMENT_OF_INSULIN_RESISTANCE	WP_ROLES_OF_CERAMIDES_IN_THE_DEVELOPMENT_OF_INSULIN_RESISTANCE	23	-0.606263	-1.90413	0.00205024	0.0252796	0.02122	1738	tags=43%, list=9%, signal=40%	CD36/ERN1/IRS2/PRKAG3/IRS1/SLC2A4/INS/PIK3R1/MAFA/ACSL1
REACTOME_RECYCLING_OF_BILE_ACIDS_AND_SALTS	REACTOME_RECYCLING_OF_BILE_ACIDS_AND_SALTS	18	-0.654923	-1.90453	0.00216127	0.0263886	0.022151	1360	tags=61%, list=7%, signal=57%	RXRA/ALB/SLC51A/STARD5/SLCO1B1/SLCO1A2/BAAT/ABCB11/SLCO1B3/SLC27A5/SLC10A1
BIOCARTA_COMP_PATHWAY	BIOCARTA_COMP_PATHWAY	19	-0.643044	-1.90529	0.00230299	0.0275597	0.023134	2339	tags=79%, list=12%, signal=69%	C2/C4A/C4B/C7/C9/C5/CFB/C3/MASP2/C1R/C1S/MASP1/MBL2/C6/C8A
KEGG_BETA_ALANINE_METABOLISM	KEGG_BETA_ALANINE_METABOLISM	22	-0.616959	-1.90968	0.00150111	0.0205315	0.0172345	1421	tags=59%, list=8%, signal=55%	ALDH9A1/HIBCH/ACADM/MLYCD/ALDH7A1/ECHS1/ALDH1B1/ABAT/DPYS/ALDH2/UPB1/EHHADH/CNDP1
REACTOME_MITOCHONDRIAL_TRANSLATION	REACTOME_MITOCHONDRIAL_TRANSLATION	94	-0.452282	-1.91861	8.94633e-06	0.000361172	0.000303173	6622	tags=61%, list=35%, signal=40%	MRPS7/MTRF1L/MRPL27/MRPL43/MRPS9/MRPL14/MRPS14/MRPL22/MRRF/MRPL51/MRPL55/MRPS2/OXA1L/MRPS26/MRPS11/MRPL23/MRPL30/MRPS18A/MRPL20/PTCD3/MRPL21/MRPS25/MTIF2/MRPL4/MRPL1/MRPL49/MRPL35/MRPS33/AURKAIP1/MRPL44/MRPS17/MRPS28/MRPL58/TUFM/MRPS18B/MRPS6/MRPL2/GFM1/TSFM/MRPL41/MRPL32/MRPL19/MTFMT/MRPS36/MTIF3/MRPL53/MRPS22/MRPL16/MRPS18C/GFM2/MRPL57/MRPL39/MRPL40/MRPL46/MRPL34/MRPL54/MRPS31
REACTOME_RA_BIOSYNTHESIS_PATHWAY	REACTOME_RA_BIOSYNTHESIS_PATHWAY	22	-0.620313	-1.92007	0.00145456	0.0200042	0.0167918	1627	tags=45%, list=9%, signal=42%	DHRS3/ALDH1A1/DHRS4/RDH5/ALDH8A1/ADH1A/ADH1C/CYP26A1/ADH4/RDH16
REACTOME_METABOLISM_OF_PORPHYRINS	REACTOME_METABOLISM_OF_PORPHYRINS	27	-0.589409	-1.92519	0.00133155	0.0189367	0.0158957	2169	tags=48%, list=12%, signal=43%	FABP1/ALAS2/BLVRB/UGT1A1/ABCG2/ALB/SLCO1B1/SLCO2B1/GSTA1/UGT1A4/ALAD/ALAS1/SLCO1B3
REACTOME_METABOLISM_OF_ANGIOTENSINOGEN_TO_ANGIOTENSINS	REACTOME_METABOLISM_OF_ANGIOTENSINOGEN_TO_ANGIOTENSINS	18	-0.662376	-1.92621	0.0018789	0.0237519	0.0199377	1015	tags=39%, list=5%, signal=37%	AOPEP/CES1/MME/ENPEP/CPB2/ACE2/REN
REACTOME_CREATION_OF_C4_AND_C2_ACTIVATORS	REACTOME_CREATION_OF_C4_AND_C2_ACTIVATORS	14	-0.709325	-1.93391	0.0021949	0.0264938	0.0222393	884	tags=57%, list=5%, signal=55%	MASP2/C1R/C1S/MASP1/MBL2/COLEC10/FCN3/FCN2
PID_HNF3B_PATHWAY	PID_HNF3B_PATHWAY	44	-0.538739	-1.9353	0.000118931	0.00282657	0.00237267	2285	tags=55%, list=12%, signal=48%	ACADVL/NR3C1/HMGCS1/FOXA2/CEBPD/CEBPB/HNF4A/IGFBP1/INS/CPT1A/ACADM/F2/HADH/ALB/APOA1/PKLR/BDH1/PCK1/ALAS1/SLC2A2/ALDOB/TTR/TAT/GCK
WP_DISORDERS_OF_FRUCTOSE_METABOLISM	WP_DISORDERS_OF_FRUCTOSE_METABOLISM	13	-0.72405	-1.9515	0.00178533	0.0230345	0.0193355	1197	tags=62%, list=6%, signal=58%	ALDH1A1/PGM1/GLYCTK/KHK/SORD/FBP1/SLC2A2/ALDOB
KEGG_ARGININE_AND_PROLINE_METABOLISM	KEGG_ARGININE_AND_PROLINE_METABOLISM	54	-0.524933	-1.95763	2.01761e-05	0.00071128	0.000597058	2018	tags=54%, list=11%, signal=48%	LAP3/AGMAT/SAT1/GAMT/ACY1/GLUD1/MAOA/GOT1/ALDH9A1/ASL/ALDH4A1/MAOB/NAGS/ARG1/ASS1/ALDH7A1/GOT2/ALDH1B1/GLUL/PRODH2/CPS1/PRODH/NOS1/NOS2/OTC/GATM/ALDH2/DAO/GLS2
WP_IRON_METABOLISM_IN_PLACENTA	WP_IRON_METABOLISM_IN_PLACENTA	12	-0.756034	-1.95951	0.00137926	0.0195045	0.0163724	1392	tags=42%, list=7%, signal=39%	ACO1/TF/TFR2/STEAP3/HAMP
REACTOME_SUMOYLATION_OF_INTRACELLULAR_RECEPTORS	REACTOME_SUMOYLATION_OF_INTRACELLULAR_RECEPTORS	30	-0.585823	-1.96897	0.000564597	0.00981379	0.00823783	2220	tags=37%, list=12%, signal=32%	NR3C1/NR1H4/THRB/NR3C2/PPARA/RXRA/NR4A2/RORA/AR/NR1I2/ESR1
WP_ALTERNATIVE_PATHWAY_OF_FETAL_ANDROGEN_SYNTHESIS	WP_ALTERNATIVE_PATHWAY_OF_FETAL_ANDROGEN_SYNTHESIS	11	-0.76887	-1.96954	0.00183699	0.02334	0.0195919	2193	tags=73%, list=12%, signal=64%	HSD17B3/AKR1C4/HSD3B2/POR/CYB5A/CYP11A1/HSD17B6/SRD5A2
REACTOME_GLUCOCORTICOID_BIOSYNTHESIS	REACTOME_GLUCOCORTICOID_BIOSYNTHESIS	10	-0.795204	-1.97077	0.00129753	0.0186364	0.0156437	1104	tags=50%, list=6%, signal=47%	HSD3B2/HSD3B1/CYP11B2/SERPINA6/HSD11B1
WP_METABOLIC_PATHWAY_OF_LDL_HDL_AND_TG_INCLUDING_DISEASES	WP_METABOLIC_PATHWAY_OF_LDL_HDL_AND_TG_INCLUDING_DISEASES	17	-0.69517	-1.97224	0.00116766	0.0172938	0.0145167	2787	tags=65%, list=15%, signal=55%	ABCA1/APOA2/LDLR/APOE/LIPC/APOB/CETP/MTTP/APOA1/LIPG/LCAT
REACTOME_TRIGLYCERIDE_BIOSYNTHESIS	REACTOME_TRIGLYCERIDE_BIOSYNTHESIS	13	-0.733256	-1.97631	0.00126189	0.0183634	0.0154145	1282	tags=46%, list=7%, signal=43%	GPAM/LPIN2/MOGAT1/DGAT2/AGMO/MOGAT2
WP_COMPLEMENT_ACTIVATION	WP_COMPLEMENT_ACTIVATION	22	-0.643162	-1.99079	0.000642654	0.0108448	0.00910327	2798	tags=77%, list=15%, signal=66%	C2/CFP/C8G/C4A/C4B/C7/C9/C5/CFB/C3/MASP2/C1R/C1S/C8B/MASP1/C6/C8A
BIOCARTA_AMI_PATHWAY	BIOCARTA_AMI_PATHWAY	20	-0.654813	-1.99188	0.00143085	0.0200042	0.0167918	1760	tags=55%, list=9%, signal=50%	PROS1/FGG/FGA/FGB/F10/F7/F2/PROC/AHSP/PLG/SERPINC1
REACTOME_SYNTHESIS_OF_BILE_ACIDS_AND_BILE_SALTS_VIA_27_HYDROXYCHOLESTEROL	REACTOME_SYNTHESIS_OF_BILE_ACIDS_AND_BILE_SALTS_VIA_27_HYDROXYCHOLESTEROL	15	-0.725653	-1.9957	0.000748566	0.0121666	0.0102128	2161	tags=53%, list=11%, signal=47%	NR1H4/AKR1C4/RXRA/CYP7B1/CYP27A1/CYP7A1/AKR1D1/CYP8B1
WP_BLOOD_CLOTTING_CASCADE	WP_BLOOD_CLOTTING_CASCADE	22	-0.649439	-2.01022	0.000521386	0.00925556	0.00776925	1919	tags=73%, list=10%, signal=65%	F8/FGG/FGA/VWF/FGB/F10/F5/F7/SERPINF2/F2/F13B/F12/F11/PLG/KLKB1/F9
KEGG_LIMONENE_AND_PINENE_DEGRADATION	KEGG_LIMONENE_AND_PINENE_DEGRADATION	10	-0.811158	-2.01031	0.000645575	0.0108448	0.00910327	2602	tags=80%, list=14%, signal=69%	ALDH3A2/NAA80/ALDH9A1/ALDH7A1/ECHS1/ALDH1B1/ALDH2/EHHADH
KEGG_BUTANOATE_METABOLISM	KEGG_BUTANOATE_METABOLISM	34	-0.594175	-2.01871	0.000142991	0.00328355	0.00275625	1421	tags=68%, list=8%, signal=63%	ALDH3A2/ACAT2/HMGCS1/L2HGDH/ALDH9A1/ACSM1/ACADS/HMGCL/ACAT1/ALDH7A1/BDH2/ECHS1/HADH/ALDH1B1/BDH1/ALDH5A1/ACSM3/ABAT/ALDH2/HMGCS2/EHHADH/ACSM5/ACSM2A
REACTOME_FORMATION_OF_FIBRIN_CLOT_CLOTTING_CASCADE	REACTOME_FORMATION_OF_FIBRIN_CLOT_CLOTTING_CASCADE	38	-0.577391	-2.01889	0.000139766	0.00323921	0.00271904	2160	tags=63%, list=11%, signal=56%	PRCP/F8/PROS1/FGG/FGA/VWF/FGB/F10/F5/F7/SERPINA5/F2/SERPING1/SERPIND1/PROC/GP5/GP9/F13B/F12/F11/KNG1/KLKB1/SERPINC1/F9
BIOCARTA_EXTRINSIC_PATHWAY	BIOCARTA_EXTRINSIC_PATHWAY	13	-0.752873	-2.02918	0.00066505	0.0110975	0.00931536	1760	tags=77%, list=9%, signal=70%	PROS1/FGG/FGA/FGB/F10/F5/F7/F2/PROC/SERPINC1
KEGG_STEROID_HORMONE_BIOSYNTHESIS	KEGG_STEROID_HORMONE_BIOSYNTHESIS	55	-0.541054	-2.03044	1.32934e-05	0.000496619	0.000416869	1701	tags=49%, list=9%, signal=45%	AKR1C4/UGT2B17/COMT/UGT1A1/HSD3B2/CYP7B1/CYP3A7/HSD3B1/CYP11B2/HSD17B8/UGT2B15/SRD5A1/CYP11A1/UGT1A4/UGT2A1/UGT1A3/HSD11B1/CYP7A1/CYP3A5/HSD17B6/UGT2B7/SRD5A2/UGT2B10/CYP1A1/CYP3A43/AKR1D1/CYP3A4
REACTOME_METHYLATION	REACTOME_METHYLATION	14	-0.745733	-2.03317	0.000629895	0.0107253	0.009003	1990	tags=43%, list=11%, signal=38%	NNMT/GSTO1/COMT/TPMT/MAT1A/CYP1A2
REACTOME_REMOVAL_OF_AMINOTERMINAL_PROPEPTIDES_FROM_GAMMA_CARBOXYLATED_PROTEINS	REACTOME_REMOVAL_OF_AMINOTERMINAL_PROPEPTIDES_FROM_GAMMA_CARBOXYLATED_PROTEINS	10	-0.821731	-2.03651	0.00043707	0.00816407	0.00685303	1760	tags=70%, list=9%, signal=64%	PROS1/F10/F7/F2/PROC/PROZ/F9
REACTOME_PHASE_II_CONJUGATION_OF_COMPOUNDS	REACTOME_PHASE_II_CONJUGATION_OF_COMPOUNDS	107	-0.481049	-2.05112	1.52519e-07	1.00462e-05	8.4329e-06	2310	tags=43%, list=12%, signal=38%	AKR1A1/PAPSS2/UGT2B4/MGST1/ESD/NNMT/SLC26A1/GSTO1/NAT1/UGT2B17/GCLC/GSTK1/COMT/ABHD14B/TPMT/ACSM1/GSTA5/MGST2/UGT1A1/GSTA2/SLC35D1/SULT1A1/SULT1A2/UGP2/UGT2B15/SULT2A1/GSTA1/UGT1A4/GSTM5/MAT1A/SULT1B1/UGT2A1/UGT1A3/GLYATL3/GSTZ1/ACSM2B/UGT2B7/ACSM5/UGT2B10/SULT4A1/NAT2/ACSM2A/GLYATL1/GLYAT/GSTM1/CYP1A2
REACTOME_SCAVENGING_OF_HEME_FROM_PLASMA	REACTOME_SCAVENGING_OF_HEME_FROM_PLASMA	13	-0.762401	-2.05486	0.000423446	0.00796907	0.00668935	1377	tags=69%, list=7%, signal=64%	HBA2/HBA1/ALB/APOA1/AMBP/HBB/HP/HPR/HPX
WP_LIPID_PARTICLES_COMPOSITION	WP_LIPID_PARTICLES_COMPOSITION	10	-0.829722	-2.05632	0.000261351	0.00536198	0.00450092	1474	tags=80%, list=8%, signal=74%	APOA2/LDLR/APOE/APOB/CETP/APOA1/LCAT/APOC3
REACTOME_PLASMA_LIPOPROTEIN_REMODELING	REACTOME_PLASMA_LIPOPROTEIN_REMODELING	34	-0.605571	-2.05743	8.3982e-05	0.0021233	0.00178233	1400	tags=53%, list=7%, signal=49%	APOE/LIPC/FGF21/APOB/CETP/PCSK6/ANGPTL3/MTTP/ALB/APOA1/LIPG/ANGPTL4/GPIHBP1/APOA5/LCAT/APOF/APOC3/LPA
REACTOME_MITOCHONDRIAL_FATTY_ACID_BETA_OXIDATION_OF_SATURATED_FATTY_ACIDS	REACTOME_MITOCHONDRIAL_FATTY_ACID_BETA_OXIDATION_OF_SATURATED_FATTY_ACIDS	11	-0.816972	-2.09276	0.00033004	0.00647337	0.00543384	2285	tags=82%, list=12%, signal=72%	ACADVL/HADHB/ACSM6/ACADS/ACADM/ECHS1/HADH/ACSM3/ACADL
REACTOME_ETHANOL_OXIDATION	REACTOME_ETHANOL_OXIDATION	12	-0.809447	-2.09795	0.000214291	0.00454552	0.00381557	2363	tags=92%, list=13%, signal=80%	ACSS2/ADH5/ALDH1A1/ADH7/ALDH1B1/ALDH2/ADH6/ADH1A/ADH1C/ADH4/ADH1B
WP_METAPATHWAY_BIOTRANSFORMATION_PHASE_I_AND_II	WP_METAPATHWAY_BIOTRANSFORMATION_PHASE_I_AND_II	181	-0.467553	-2.09988	1e-10	1.92538e-08	1.61619e-08	1793	tags=41%, list=10%, signal=38%	INMT/GSTO1/AKR1C4/UGT2B17/CHST7/GSTK1/NAT8/HNMT/COMT/TPMT/CYP4Z1/CYP46A1/CYP2U1/GSTA5/MGST2/CYP4F11/FMO5/UGT1A1/CYP7B1/GSTA2/CYP2C19/HS3ST3B1/CYP27C1/SULT1A1/CYP3A7/SULT1A2/CYP11B2/CYP2C18/EPHX1/CYP2J2/UGT2B15/AKR7A3/CYP4F12/CYP4V2/CYP11A1/CYP4F3/CYP2E1/SULT2A1/CYP27A1/GSTA1/UGT1A4/GSTM5/CYP2D6/NDST3/SULT1B1/FMO3/FMO4/EPHX2/UGT2A1/UGT1A3/BAAT/GSTZ1/CYP7A1/CYP3A5/CYP4F2/UGT2B7/CYP39A1/SULT4A1/NAT2…
REACTOME_BETA_OXIDATION_OF_VERY_LONG_CHAIN_FATTY_ACIDS	REACTOME_BETA_OXIDATION_OF_VERY_LONG_CHAIN_FATTY_ACIDS	11	-0.820953	-2.10296	0.000267769	0.00544899	0.00457396	2189	tags=82%, list=12%, signal=72%	DECR2/ACOT4/ACOT6/HSD17B4/MLYCD/ECI2/ACOX1/ACAA1/EHHADH
KEGG_TYROSINE_METABOLISM	KEGG_TYROSINE_METABOLISM	42	-0.578005	-2.10999	5.04068e-05	0.00146707	0.00123148	1574	tags=50%, list=8%, signal=46%	ADH5/NAA80/MAOA/GOT1/COMT/FAH/MAOB/ADH7/GOT2/HGD/DBH/PNMT/AOX1/HPD/ADH6/GSTZ1/ADH1A/ADH1C/ADH4/ADH1B/TAT
REACTOME_METABOLISM_OF_STEROIDS	REACTOME_METABOLISM_OF_STEROIDS	154	-0.455942	-2.11825	1.92593e-09	2.29552e-07	1.92689e-07	2196	tags=35%, list=12%, signal=31%	HMGCS1/HSD17B3/NR1H4/FDXR/SEC24B/ELOVL6/CYP51A1/NFYB/HSD17B11/AKR1C4/PPARA/PLPP6/HSD17B14/CYP46A1/RXRA/SAR1B/GPAM/CH25H/HSD3B2/FDX1/CYP7B1/GC/HSD17B4/HSD3B1/ACACB/CYP11B2/TM7SF2/ALB/MSMO1/SLC51A/AMACR/SERPINA6/STARD5/SLCO1B1/SC5D/SRD5A1/CYP11A1/CYP27A1/ACOX2/SLCO1A2/SLC27A2/INSIG1/SCP2/BAAT/HSD11B1/CYP7A1/ABCB11/SRD5A2/CYP39A1/SLCO1B3/AKR1D1/SLC27A5/SLC10A1/CYP8B1
WP_TRYPTOPHAN_METABOLISM	WP_TRYPTOPHAN_METABOLISM	33	-0.619035	-2.11863	3.27641e-05	0.0010001	0.000839502	1800	tags=58%, list=10%, signal=52%	AFMID/INMT/MAOA/ACAT1/KMO/GOT2/ECHS1/HADH/TDO2/ACMSD/AOX1/GCDH/ALDH2/CAT/HAAO/ALDH8A1/IDO2/AADAT/CYP1A1
REACTOME_GAMMA_CARBOXYLATION_TRANSPORT_AND_AMINO_TERMINAL_CLEAVAGE_OF_PROTEINS	REACTOME_GAMMA_CARBOXYLATION_TRANSPORT_AND_AMINO_TERMINAL_CLEAVAGE_OF_PROTEINS	11	-0.827207	-2.11898	0.000230407	0.0048059	0.00403414	1763	tags=73%, list=9%, signal=66%	GGCX/PROS1/F10/F7/F2/PROC/PROZ/F9
REACTOME_ABACAVIR_ADME	REACTOME_ABACAVIR_ADME	10	-0.855295	-2.11969	7.2599e-05	0.00193314	0.00162271	2281	tags=80%, list=12%, signal=70%	ADAL/ABCB1/SLC22A3/ABCG2/PCK1/SLC22A2/ADH1A/SLC22A1
REACTOME_BIOSYNTHESIS_OF_SPECIALIZED_PRORESOLVING_MEDIATORS_SPMS	REACTOME_BIOSYNTHESIS_OF_SPECIALIZED_PRORESOLVING_MEDIATORS_SPMS	19	-0.719158	-2.13081	0.000119703	0.00282657	0.00237267	517	tags=42%, list=3%, signal=41%	CYP2E1/CYP2D6/EPHX2/CYP1A1/CYP2C9/CYP2C8/CYP3A4/CYP1A2
REACTOME_DEGRADATION_OF_CYSTEINE_AND_HOMOCYSTEINE	REACTOME_DEGRADATION_OF_CYSTEINE_AND_HOMOCYSTEINE	14	-0.782081	-2.13227	0.000174974	0.00383158	0.00321628	2673	tags=71%, list=14%, signal=61%	ETHE1/TSTD1/SLC25A10/SUOX/GOT2/TST/CTH/CSAD/CDO1/GADL1
KEGG_HISTIDINE_METABOLISM	KEGG_HISTIDINE_METABOLISM	29	-0.64552	-2.14875	7.35511e-05	0.00193788	0.00162668	1574	tags=52%, list=8%, signal=47%	MAOA/HNMT/ALDH9A1/HAL/MAOB/ACY3/ALDH7A1/HDC/ALDH1B1/AMDHD1/ASPA/ALDH2/FTCD/UROC1/CNDP1
KEGG_LYSINE_DEGRADATION	KEGG_LYSINE_DEGRADATION	44	-0.600398	-2.1568	4.50039e-06	0.000197622	0.000165887	1725	tags=34%, list=9%, signal=31%	SETD7/ALDH9A1/ACAT1/ALDH7A1/ECHS1/HADH/ALDH1B1/OGDHL/PIPOX/GCDH/ALDH2/AASS/EHHADH/AADAT/BBOX1
REACTOME_BRANCHED_CHAIN_AMINO_ACID_CATABOLISM	REACTOME_BRANCHED_CHAIN_AMINO_ACID_CATABOLISM	21	-0.701933	-2.16217	0.000112225	0.00270096	0.00226722	2681	tags=76%, list=14%, signal=65%	SLC25A44/BCKDK/ACAD8/AUH/MCCC2/PPM1K/HSD17B10/DBT/HIBCH/ACADSB/HIBADH/ACAT1/BCKDHB/ECHS1/IVD/ALDH6A1
REACTOME_UREA_CYCLE	REACTOME_UREA_CYCLE	10	-0.872713	-2.16286	2.5801e-05	0.000861065	0.00072279	1387	tags=80%, list=7%, signal=74%	ASL/SLC25A2/NAGS/ARG1/ASS1/CPS1/OTC/SLC25A15
WP_TAMOXIFEN_METABOLISM	WP_TAMOXIFEN_METABOLISM	21	-0.702692	-2.1645	0.000110848	0.00270096	0.00226722	998	tags=76%, list=5%, signal=72%	CYP2C19/SULT1A1/UGT2B15/CYP2E1/SULT2A1/UGT1A4/CYP2D6/FMO3/CYP3A5/UGT2B7/CYP1A1/CYP2C9/CYP2C8/CYP2A6/CYP3A4/CYP1A2
WP_LIVER_X_RECEPTOR_PATHWAY	WP_LIVER_X_RECEPTOR_PATHWAY	10	-0.873757	-2.16545	2.45736e-05	0.000842572	0.000707267	1360	tags=60%, list=7%, signal=56%	RXRA/ABCG8/ABCG5/CYP7A1/CYP2B6/CYP3A4
REACTOME_RESPIRATORY_ELECTRON_TRANSPORT	REACTOME_RESPIRATORY_ELECTRON_TRANSPORT	93	-0.512603	-2.17102	9.89041e-08	6.69073e-06	5.61629e-06	6172	tags=66%, list=33%, signal=44%	COX7C/NDUFAF4/NDUFA8/TMEM186/NDUFS8/NDUFB4/NDUFA7/NDUFB2/NDUFAF7/NDUFA3/ACAD9/UQCRFS1/COX7B/NDUFB5/NDUFS4/COX14/COX16/NDUFS2/COX11/NDUFA1/NDUFB7/NDUFAB1/COX6A1/NDUFAF3/NDUFS3/NDUFB10/NDUFA11/UQCR10/COX5B/NDUFA2/SDHC/COQ10B/NDUFC1/UQCRC2/ECSIT/NDUFV3/NDUFV1/NDUFA10/NDUFS7/UQCRC1/NDUFS1/NDUFA4/SCO1/SDHA/NDUFB6/NDUFA5/ETFB/UQCRQ/NDUFB8/NDUFB1/SDHB/COX18/TACO1/SURF1/ETFA/NDUFAF1/NDUFC2/SDHD/COQ10A/NU…
BIOCARTA_AHSP_PATHWAY	BIOCARTA_AHSP_PATHWAY	13	-0.806516	-2.17377	6.47278e-05	0.00176102	0.00147822	1889	tags=54%, list=10%, signal=48%	ALAS2/HBA2/HBA1/HBB/AHSP/ALAD/ALAS1
REACTOME_SYNTHESIS_OF_BILE_ACIDS_AND_BILE_SALTS_VIA_24_HYDROXYCHOLESTEROL	REACTOME_SYNTHESIS_OF_BILE_ACIDS_AND_BILE_SALTS_VIA_24_HYDROXYCHOLESTEROL	14	-0.797409	-2.17406	8.82417e-05	0.00220869	0.001854	1701	tags=64%, list=9%, signal=59%	AKR1C4/CYP46A1/AMACR/CYP27A1/SLC27A2/CYP39A1/AKR1D1/SLC27A5/CYP8B1
REACTOME_CYP2E1_REACTIONS	REACTOME_CYP2E1_REACTIONS	11	-0.852593	-2.18401	7.8618e-05	0.00200797	0.00168552	998	tags=82%, list=5%, signal=78%	CYP2C19/CYP2E1/CYP2D6/CYP2C9/CYP2C8/CYP2B6/CYP2A6/CYP2A13/CYP2A7
WP_VALPROIC_ACID_PATHWAY	WP_VALPROIC_ACID_PATHWAY	12	-0.849716	-2.20232	2.7761e-05	0.000902413	0.000757498	1814	tags=83%, list=10%, signal=75%	HADHB/HSD17B10/ACSM1/ACADSB/IVD/ABAT/EHHADH/CYP2C9/CYP2B6/CYP2A6
WP_ESTROGEN_RECEPTOR_PATHWAY	WP_ESTROGEN_RECEPTOR_PATHWAY	13	-0.818964	-2.20732	3.04949e-05	0.000966187	0.000811031	1940	tags=69%, list=10%, signal=62%	JUN/PPARA/GPAM/ACOX1/PCK1/CYP1A1/PDK4/ESR1/CYP1A2
REACTOME_FATTY_ACID_METABOLISM	REACTOME_FATTY_ACID_METABOLISM	177	-0.487413	-2.20764	1e-10	1.92538e-08	1.61619e-08	2193	tags=45%, list=12%, signal=40%	HSD17B3/DECR2/PCCA/CROT/ELOVL6/ACOT1/ECI1/HADHB/ACOT2/ACOT4/PRKAG2/HACL1/PCTP/DECR1/ACOT6/CYP2U1/RXRA/ACSM6/ACADS/CYP4F11/CRAT/MMAA/ACSF2/PCCB/ELOVL2/PHYH/ACOT13/MCEE/CPT2/ACSL5/CPT1A/CBR4/CYP2C19/ACADM/HSD17B4/NUDT7/MLYCD/SLC25A20/PECR/ECI2/ACACB/ACOXL/ECHS1/MMUT/FAAH/HADH/HSD17B8/CBR1/ACOX1/ACAD11/AMACR/CYP2J2/ACBD4/ACSM3/CYP4F3/ACAA1/ACAA2/ACOX2/ACSL6/SLC27A2/PON3/ACOT12/EPHX2/SCP2/ACSL1/EHHAD…
BIOCARTA_LECTIN_PATHWAY	BIOCARTA_LECTIN_PATHWAY	12	-0.852215	-2.2088	2.52994e-05	0.000855737	0.000718317	2798	tags=100%, list=15%, signal=85%	C4A/C4B/C7/C9/C5/C3/MASP2/MASP1/MBL2/C6/C8A
WP_PPARALPHA_PATHWAY	WP_PPARALPHA_PATHWAY	26	-0.675579	-2.20904	2.96277e-05	0.000950745	0.000798069	1534	tags=54%, list=8%, signal=50%	PPARA/RXRA/CPT2/CPT1A/ACADM/APOA1/ACAA1/APOA5/SCP2/EHHADH/CYP7A1/APOC3/CYP4A11/CYP8B1
WP_ESTROGEN_METABOLISM	WP_ESTROGEN_METABOLISM	18	-0.763482	-2.22023	3.14683e-05	0.00097847	0.000821341	1564	tags=61%, list=8%, signal=56%	ARSD/COMT/UGT1A1/SULT1A1/GSTA1/UGT1A3/UGT2B7/CYP1A1/CYP3A4/GSTM1/CYP1A2
KEGG_DRUG_METABOLISM_OTHER_ENZYMES	KEGG_DRUG_METABOLISM_OTHER_ENZYMES	51	-0.596585	-2.22161	1.55625e-06	8.28786e-05	6.95694e-05	1679	tags=49%, list=9%, signal=45%	NAT1/UGT2B17/TPMT/UGT1A1/CES1/CYP3A7/UGT2B15/UGT1A4/CES5A/CES2/DPYS/UGT2A1/UGT1A3/UPB1/CYP3A5/XDH/UGT2B7/UGT2B10/NAT2/CYP3A43/CYP2A6/CYP3A4/UPP2/CYP2A13/CYP2A7
WP_COMPLEMENT_AND_COAGULATION_CASCADES	WP_COMPLEMENT_AND_COAGULATION_CASCADES	58	-0.592332	-2.22791	2.05721e-07	1.32031e-05	1.10829e-05	2045	tags=59%, list=11%, signal=52%	C4B/F8/C7/PROS1/C9/CLU/VWF/FGB/CFH/F10/F5/CFB/C3/CFI/F7/SERPINF2/MASP2/C1R/C1S/SERPINA5/F2/SERPING1/SERPIND1/PROC/MASP1/F13B/F12/CPB2/KNG1/C6/PLG/KLKB1/SERPINC1/F9
WP_GLYOXYLATE_METABOLISM	WP_GLYOXYLATE_METABOLISM	11	-0.869833	-2.22817	2.04794e-05	0.000711944	0.000597616	1986	tags=91%, list=11%, signal=81%	SLC26A1/ALDH4A1/GOT2/PRODH2/HOGA1/PXMP2/GRHPR/AGXT/HAO1/DAO
WP_LEUCINE_ISOLEUCINE_AND_VALINE_METABOLISM	WP_LEUCINE_ISOLEUCINE_AND_VALINE_METABOLISM	24	-0.703408	-2.23345	6.77091e-05	0.00182232	0.00152968	2446	tags=71%, list=13%, signal=62%	ACAD8/AUH/PCCA/MCCC2/HSD17B10/DBT/PCCB/HIBCH/ACADSB/HIBADH/MLYCD/ACAT1/BCKDHB/ECHS1/MMUT/IVD/ALDH6A1
WP_UREA_CYCLE_AND_ASSOCIATED_PATHWAYS	WP_UREA_CYCLE_AND_ASSOCIATED_PATHWAYS	24	-0.707872	-2.24762	5.45335e-05	0.00153368	0.00128739	1716	tags=71%, list=9%, signal=64%	SLC25A13/FH/GLUD1/GOT1/ASL/ALDH4A1/NAGS/GPT/ARG1/ASS1/GOT2/CPS1/NOS1/NOS2/OTC/SLC25A15/GLS2
REACTOME_DEFECTS_OF_CONTACT_ACTIVATION_SYSTEM_CAS_AND_KALLIKREIN_KININ_SYSTEM_KKS	REACTOME_DEFECTS_OF_CONTACT_ACTIVATION_SYSTEM_CAS_AND_KALLIKREIN_KININ_SYSTEM_KKS	15	-0.826773	-2.2738	8.89654e-06	0.000361172	0.000303173	1919	tags=80%, list=10%, signal=72%	F8/GGCX/VWF/F10/F2/SERPING1/GP5/GP9/F12/F11/KLKB1/F9
WP_CYSTEINE_AND_METHIONINE_CATABOLISM	WP_CYSTEINE_AND_METHIONINE_CATABOLISM	15	-0.826994	-2.27441	8.89654e-06	0.000361172	0.000303173	1618	tags=60%, list=9%, signal=55%	GCLC/GOT1/SUOX/CBS/CTH/CSAD/MAT1A/CDO1/BHMT
REACTOME_DRUG_ADME	REACTOME_DRUG_ADME	97	-0.540544	-2.28725	2.65814e-09	3.02424e-07	2.53859e-07	1679	tags=47%, list=9%, signal=43%	NAT1/UGT2B17/ACY1/SLC22A3/TPMT/UGT1A1/CES1/GSTA2/CYP2C19/SULT1A1/ABCG2/ALB/SLCO1B1/UGT2B15/SLCO2B1/CYP2E1/SULT2A1/GSTA1/SLC22A7/UGT1A4/CYP2D6/BCHE/PON3/CES2/PCK1/UGT2A1/UGT1A3/GLYATL3/SLC22A2/PON1/XDH/ADH1A/ACSM2B/UGT2B7/ACSM5/SLCO1B3/UGT2B10/NAT2/ACSM2A/CYP2C9/GLYATL1/CYP2C8/GLYAT/CYP3A4/GSTM1/SLC22A1
WP_METHIONINE_METABOLISM_LEADING_TO_SULFUR_AMINO_ACIDS_AND_RELATED_DISORDERS	WP_METHIONINE_METABOLISM_LEADING_TO_SULFUR_AMINO_ACIDS_AND_RELATED_DISORDERS	11	-0.893791	-2.28954	2.33437e-06	0.000111921	9.3948e-05	1125	tags=73%, list=6%, signal=68%	ADK/CBS/CTH/CSAD/MAT1A/CDO1/BHMT/GNMT
WP_FATTY_ACID_BIOSYNTHESIS	WP_FATTY_ACID_BIOSYNTHESIS	22	-0.740532	-2.29218	1.01003e-05	0.000396466	0.000332799	2363	tags=64%, list=13%, signal=56%	ACSS2/ECH1/DECR1/PC/ACSL5/PECR/ECHDC3/ACACB/ECHS1/HADH/ECHDC2/ACAA2/ACSL6/ACSL1
BIOCARTA_NUCLEARRS_PATHWAY	BIOCARTA_NUCLEARRS_PATHWAY	34	-0.675121	-2.29372	2.2344e-06	0.000109661	9.2051e-05	647	tags=41%, list=3%, signal=40%	ABCG5/CYP2E1/NR1I3/ABCB4/ABCB11/CYP4A11/NR1I2/CYP26A1/CYP4A22/CYP2C9/CYP2B6/CYP8B1/CYP3A4/CYP1A2
KEGG_TRYPTOPHAN_METABOLISM	KEGG_TRYPTOPHAN_METABOLISM	40	-0.641452	-2.3033	1.74327e-06	8.90493e-05	7.47492e-05	1800	tags=60%, list=10%, signal=54%	AFMID/INMT/MAOA/ALDH9A1/MAOB/ACAT1/ALDH7A1/KMO/ECHS1/HADH/ALDH1B1/TDO2/OGDHL/ACMSD/AOX1/GCDH/ALDH2/CAT/HAAO/IDO2/EHHADH/AADAT/CYP1A1/CYP1A2
KEGG_METABOLISM_OF_XENOBIOTICS_BY_CYTOCHROME_P450	KEGG_METABOLISM_OF_XENOBIOTICS_BY_CYTOCHROME_P450	68	-0.598779	-2.30607	1.23472e-08	1.14463e-06	9.60816e-07	2183	tags=60%, list=12%, signal=54%	CYP2F1/UGT2B4/ADH5/MGST1/GSTO1/AKR1C4/UGT2B17/GSTK1/GSTA5/MGST2/UGT1A1/ADH7/GSTA2/CYP2C19/CYP3A7/CYP2C18/EPHX1/UGT2B15/CYP2E1/GSTA1/UGT1A4/GSTM5/UGT2A1/ADH6/UGT1A3/GSTZ1/CYP3A5/ADH1A/UGT2B7/ADH1C/UGT2B10/CYP1A1/CYP3A43/ADH4/ADH1B/CYP2C9/CYP2C8/CYP2B6/CYP3A4/GSTM1/CYP1A2
BIOCARTA_INTRINSIC_PATHWAY	BIOCARTA_INTRINSIC_PATHWAY	23	-0.734843	-2.30797	1.16289e-05	0.000447802	0.000375891	1919	tags=70%, list=10%, signal=63%	F8/PROS1/FGG/FGA/FGB/F10/F5/F2/SERPING1/PROC/F12/F11/KNG1/KLKB1/SERPINC1/F9
WP_DRUG_INDUCTION_OF_BILE_ACID_PATHWAY	WP_DRUG_INDUCTION_OF_BILE_ACID_PATHWAY	17	-0.81488	-2.31187	3.64971e-06	0.000163129	0.000136933	722	tags=71%, list=4%, signal=68%	NR1H4/ABCB1/SLC51A/SLCO1B1/SULT2A1/BAAT/NR1I3/CYP7A1/ABCB11/NR1I2/SLC10A1/CYP3A4
WP_NUCLEAR_RECEPTORS_IN_LIPID_METABOLISM_AND_TOXICITY	WP_NUCLEAR_RECEPTORS_IN_LIPID_METABOLISM_AND_TOXICITY	33	-0.679056	-2.32405	1.31863e-06	7.33453e-05	6.1567e-05	647	tags=42%, list=3%, signal=41%	ABCG5/CYP2E1/NR1I3/ABCB4/CYP7A1/ABCB11/CYP4A11/NR1I2/CYP26A1/CYP2C9/CYP2B6/CYP8B1/CYP3A4/CYP1A2
KEGG_PPAR_SIGNALING_PATHWAY	KEGG_PPAR_SIGNALING_PATHWAY	69	-0.598613	-2.3269	5.2846e-09	5.45419e-07	4.57832e-07	1534	tags=48%, list=8%, signal=44%	PPARA/AQP7/RXRA/CPT2/ACSL5/CPT1A/ACADM/ACOX1/APOA1/ANGPTL4/PLIN1/ACAA1/CYP27A1/ACOX2/ACSL6/SLC27A2/APOA5/PCK1/HMGCS2/SCP2/ACSL1/RXRG/PCK2/EHHADH/ACADL/CYP7A1/APOC3/CYP4A11/CYP4A22/SLC27A5/ADIPOQ/CYP8B1/FABP4
REACTOME_FATTY_ACIDS	REACTOME_FATTY_ACIDS	15	-0.847152	-2.32985	2.05909e-06	0.000103078	8.65253e-05	651	tags=93%, list=3%, signal=90%	CYP4B1/CYP4F22/CYP2F1/CYP4F11/CYP2J2/CYP4F12/CYP4F3/CYP2D6/CYP4F2/CYP4A11/CYP4A22/CYP2B6/CYP2A13/CYP2A7
WP_MITOCHONDRIAL_LONG_CHAIN_FATTY_ACID_BETAOXIDATION	WP_MITOCHONDRIAL_LONG_CHAIN_FATTY_ACID_BETAOXIDATION	17	-0.825138	-2.34097	1.65358e-06	8.62272e-05	7.23803e-05	2285	tags=82%, list=12%, signal=72%	ACADVL/ECI1/ACADS/ACSF2/CPT2/CPT1A/ACADM/SLC25A20/PECR/HADH/SCP2/ACSL1/EHHADH/ACADL
KEGG_PROPANOATE_METABOLISM	KEGG_PROPANOATE_METABOLISM	32	-0.696533	-2.34554	1.40395e-06	7.63934e-05	6.41257e-05	2602	tags=72%, list=14%, signal=62%	ALDH3A2/ACAT2/ACSS2/PCCA/SUCLG2/ALDH9A1/ACSS3/PCCB/HIBCH/MCEE/LDHC/ACADM/MLYCD/ACAT1/ALDH7A1/ACACB/ECHS1/MMUT/ALDH1B1/ABAT/ALDH2/ALDH6A1/EHHADH
WP_PPAR_SIGNALING_PATHWAY	WP_PPAR_SIGNALING_PATHWAY	67	-0.608398	-2.36089	5.44766e-09	5.45419e-07	4.57832e-07	1534	tags=48%, list=8%, signal=44%	PPARA/AQP7/RXRA/CPT2/ACSL5/CPT1A/ACADM/ACOX1/APOA1/ANGPTL4/PLIN1/ACAA1/CYP27A1/ACOX2/ACSL6/SLC27A2/APOA5/PCK1/HMGCS2/SCP2/ACSL1/RXRG/PCK2/EHHADH/ACADL/CYP7A1/APOC3/CYP4A11/SLC27A5/ADIPOQ/CYP8B1/FABP4
WP_BIOMARKERS_FOR_UREA_CYCLE_DISORDERS	WP_BIOMARKERS_FOR_UREA_CYCLE_DISORDERS	12	-0.911117	-2.36146	2.26128e-07	1.41499e-05	1.18777e-05	1688	tags=100%, list=9%, signal=91%	GOT1/ASL/F10/NAGS/F7/GPT/ARG1/ASS1/OTC/GATM/GLS2
REACTOME_INTRINSIC_PATHWAY_OF_FIBRIN_CLOT_FORMATION	REACTOME_INTRINSIC_PATHWAY_OF_FIBRIN_CLOT_FORMATION	22	-0.767578	-2.3759	2.36988e-06	0.000111921	9.3948e-05	2160	tags=82%, list=11%, signal=73%	PRCP/F8/PROS1/VWF/F10/SERPINA5/F2/SERPING1/SERPIND1/PROC/GP5/GP9/F12/F11/KNG1/KLKB1/SERPINC1/F9
WP_FOXA2_PATHWAY	WP_FOXA2_PATHWAY	21	-0.771771	-2.37729	3.08585e-06	0.000140434	0.000117882	1771	tags=57%, list=9%, signal=52%	FOXA2/IRS2/IRS1/APOB/INS/GSTA2/MTTP/MLXIPL/SLCO1B1/FOXO1/GSTA1/SLC27A5
REACTOME_COMPLEMENT_CASCADE	REACTOME_COMPLEMENT_CASCADE	57	-0.633855	-2.3814	6.99865e-09	6.73754e-07	5.65559e-07	2045	tags=61%, list=11%, signal=55%	C4B/CPN1/C7/PROS1/C9/CD81/CLU/C5/CFH/C4BPB/CFB/VTN/C3/CFI/MASP2/C1R/C1S/F2/CFHR1/SERPING1/CPN2/C8B/C4BPA/MASP1/CFHR2/CFHR5/CPB2/MBL2/C6/COLEC10/C8A/CFHR3/FCN3/FCN2/CFHR4
KEGG_COMPLEMENT_AND_COAGULATION_CASCADES	KEGG_COMPLEMENT_AND_COAGULATION_CASCADES	69	-0.618619	-2.40466	7.28356e-10	1.00273e-07	8.41709e-08	2045	tags=61%, list=11%, signal=54%	C4B/F8/C7/PROS1/FGG/C9/FGA/VWF/FGB/C5/CFH/F10/C4BPB/F5/CFB/C3/CFI/F7/SERPINF2/MASP2/C1R/C1S/SERPINA5/F2/SERPING1/SERPIND1/PROC/C8B/C4BPA/MASP1/F13B/F12/F11/CPB2/KNG1/MBL2/C6/PLG/C8A/KLKB1/SERPINC1/F9
WP_AMINO_ACID_METABOLISM	WP_AMINO_ACID_METABOLISM	91	-0.575952	-2.40857	3.77454e-10	5.9048e-08	4.95657e-08	1658	tags=46%, list=9%, signal=42%	FH/GLUD1/MAOA/HNMT/GOT1/HAL/FAH/ALDH1A1/HMGCL/HIBCH/ADH7/PC/CBS/ACADM/HIBADH/ARG1/ASS1/ALDH7A1/HDC/GOT2/MMUT/HADH/GPT2/GLUL/CPS1/TDO2/DBH/G6PC2/PNMT/CTH/OTC/ACAA1/SDS/PCK1/HMGCS2/EHHADH/FTCD/ADH1C/PDK4/BHMT/ADH4/TAT
WP_CHOLESTASIS	WP_CHOLESTASIS	19	-0.813841	-2.41135	8.42915e-07	5.02337e-05	4.21669e-05	1474	tags=63%, list=8%, signal=58%	NR1H4/LDLR/RXRA/EPHX1/ABCG8/ABCG5/SLCO1A2/NR1I3/ABCB4/ABCB11/SLC10A1/SLC22A1
REACTOME_BILE_ACID_AND_BILE_SALT_METABOLISM	REACTOME_BILE_ACID_AND_BILE_SALT_METABOLISM	45	-0.675449	-2.42532	3.00614e-08	2.45137e-06	2.05771e-06	1398	tags=53%, list=7%, signal=49%	CYP46A1/RXRA/CH25H/CYP7B1/HSD17B4/ALB/SLC51A/AMACR/STARD5/SLCO1B1/CYP27A1/ACOX2/SLCO1A2/SLC27A2/SCP2/BAAT/CYP7A1/ABCB11/CYP39A1/SLCO1B3/AKR1D1/SLC27A5/SLC10A1/CYP8B1
REACTOME_ASPIRIN_ADME	REACTOME_ASPIRIN_ADME	44	-0.676969	-2.43186	3.03605e-08	2.45137e-06	2.05771e-06	1217	tags=57%, list=6%, signal=53%	UGT1A1/CES1/CYP2C19/ALB/UGT2B15/SLCO2B1/CYP2E1/SLC22A7/UGT1A4/CYP2D6/BCHE/CES2/UGT2A1/UGT1A3/GLYATL3/ACSM2B/UGT2B7/ACSM5/UGT2B10/ACSM2A/CYP2C9/GLYATL1/CYP2C8/GLYAT/CYP3A4
REACTOME_XENOBIOTICS	REACTOME_XENOBIOTICS	23	-0.77644	-2.43862	9.03404e-07	5.25865e-05	4.41418e-05	998	tags=74%, list=5%, signal=70%	CYP2C19/CYP3A7/CYP2C18/CYP2J2/CYP2E1/CYP2D6/CYP3A5/CYP1A1/CYP3A43/CYP2C9/CYP2C8/CYP2B6/CYP2A6/CYP3A4/CYP1A2/CYP2A13/CYP2A7
WP_7OXOC_AND_7BETAHC_PATHWAYS	WP_7OXOC_AND_7BETAHC_PATHWAYS	27	-0.747379	-2.44117	1.00612e-06	5.72348e-05	4.80436e-05	2102	tags=63%, list=11%, signal=56%	DBP/ACOT1/ACOT2/ACOT4/ACOT6/ACOT13/AMACR/CYP27A1/ACOX2/SLC27A2/ACOT12/EPHX2/SCP2/BAAT/HSD11B1/CYP7A1/SLC27A5
REACTOME_GLYOXYLATE_METABOLISM_AND_GLYCINE_DEGRADATION	REACTOME_GLYOXYLATE_METABOLISM_AND_GLYCINE_DEGRADATION	31	-0.728498	-2.45204	2.44591e-07	1.4932e-05	1.25341e-05	1388	tags=61%, list=7%, signal=57%	DLST/LIAS/DDO/GCSH/DBT/GLDC/ALDH4A1/DHTKD1/BCKDHB/GOT2/PRODH2/HOGA1/PXMP2/AGXT2/GRHPR/AGXT/HAO1/DAO/GNMT
REACTOME_CYTOCHROME_P450_ARRANGED_BY_SUBSTRATE_TYPE	REACTOME_CYTOCHROME_P450_ARRANGED_BY_SUBSTRATE_TYPE	64	-0.645365	-2.4584	7.61164e-10	1.00273e-07	8.41709e-08	1398	tags=58%, list=7%, signal=54%	CYP46A1/CYP2U1/RXRA/CYP4F11/FDX1/CYP7B1/CYP2C19/CYP3A7/POR/CYP11B2/CYP2C18/CYP2J2/CYP4F12/CYP4V2/CYP11A1/CYP4F3/CYP2E1/CYP27A1/CYP2D6/CYP7A1/CYP3A5/CYP4F2/CYP4A11/CYP39A1/CYP1A1/CYP26A1/CYP3A43/CYP4A22/CYP2C9/CYP2C8/CYP2B6/CYP8B1/CYP2A6/CYP3A4/CYP1A2/CYP2A13/CYP2A7
REACTOME_SYNTHESIS_OF_BILE_ACIDS_AND_BILE_SALTS	REACTOME_SYNTHESIS_OF_BILE_ACIDS_AND_BILE_SALTS	34	-0.730018	-2.48024	4.72559e-08	3.6963e-06	3.10273e-06	1701	tags=53%, list=9%, signal=48%	AKR1C4/CYP46A1/RXRA/CH25H/CYP7B1/HSD17B4/AMACR/CYP27A1/ACOX2/SLC27A2/SCP2/BAAT/CYP7A1/ABCB11/CYP39A1/AKR1D1/SLC27A5/CYP8B1
REACTOME_MITOCHONDRIAL_FATTY_ACID_BETA_OXIDATION	REACTOME_MITOCHONDRIAL_FATTY_ACID_BETA_OXIDATION	37	-0.720718	-2.48171	2.66229e-08	2.29783e-06	1.92883e-06	2285	tags=65%, list=12%, signal=57%	ACADVL/PCCA/ACOT1/ECI1/HADHB/ACOT2/PCTP/DECR1/ACSM6/ACADS/MMAA/ACSF2/PCCB/ACOT13/MCEE/ACADM/ECHS1/MMUT/HADH/ACAD11/ACSM3/ACAA2/ACOT12/ACADL
REACTOME_PROTEIN_LOCALIZATION	REACTOME_PROTEIN_LOCALIZATION	161	-0.539798	-2.48839	1e-10	1.92538e-08	1.61619e-08	3359	tags=40%, list=18%, signal=33%	PEX5/CMC2/PEX16/TIMM8A/PXMP4/SLC25A4/PEX1/ACBD5/ACOX3/ABCD3/COX17/GRPEL1/ALDH3A2/FIS1/PEX13/PEX7/DDO/PEX3/DECR2/NDUFB8/CROT/PEX12/PEX19/UBB/ECH1/PEX14/ACOT2/SLC25A13/DNAJC19/ACOT4/GSTK1/HACL1/PAOX/CRAT/FXN/HMGCL/PHYH/LONP2/HSD17B4/NUDT7/MLYCD/PECR/DHRS4/ECI2/ACOX1/AMACR/PXMP2/CYB5A/NOS2/LDHD/OTC/ACAA1/PIPOX/ACOX2/SLC27A2/CAT/AGXT/EPHX2/SCP2/BAAT/HAO1/EHHADH/DAO/HAO2
WP_PREGNANE_X_RECEPTOR_PATHWAY	WP_PREGNANE_X_RECEPTOR_PATHWAY	32	-0.739146	-2.48904	4.89597e-08	3.71352e-06	3.11718e-06	1360	tags=53%, list=7%, signal=49%	RXRA/UGT1A1/GSTA2/CYP2C19/CYP3A7/SLCO1B1/FOXO1/CYP4F12/PPARGC1A/SULT2A1/UGT1A4/CYP3A5/NR1I2/CYP2C9/CYP2B6/CYP2A6/CYP3A4
WP_FARNESOID_X_RECEPTOR_PATHWAY	WP_FARNESOID_X_RECEPTOR_PATHWAY	19	-0.842083	-2.49503	7.7709e-08	5.72076e-06	4.80208e-06	2337	tags=84%, list=12%, signal=74%	FKBP5/NR1H4/UGT2B4/RXRA/IRS2/SLCO2B1/PPARGC1A/SULT2A1/BAAT/ABCB4/CYP7A1/ABCB11/SLC27A5/SLC10A1/CYP8B1/CYP3A4
WP_FATTY_ACID_BETAOXIDATION	WP_FATTY_ACID_BETAOXIDATION	34	-0.740425	-2.5156	1.90804e-08	1.70565e-06	1.43174e-06	2380	tags=65%, list=13%, signal=57%	LIPE/ACSS2/ACADVL/PNPLA2/ECI1/HADHB/DECR1/LIPC/ACADS/CRAT/CPT2/ACSL5/CPT1A/ACADM/SLC25A20/ACAT1/ECHS1/HADH/ACSL6/GCDH/ACSL1/ACADL
KEGG_VALINE_LEUCINE_AND_ISOLEUCINE_DEGRADATION	KEGG_VALINE_LEUCINE_AND_ISOLEUCINE_DEGRADATION	44	-0.704917	-2.53226	2.78153e-09	3.02703e-07	2.54093e-07	2602	tags=80%, list=14%, signal=69%	ALDH3A2/ACAD8/ACAT2/AUH/HMGCS1/PCCA/MCCC2/HADHB/HSD17B10/ALDH9A1/DBT/ACADS/PCCB/HMGCL/HIBCH/MCEE/ACADSB/ACADM/HIBADH/ACAT1/ALDH7A1/BCKDHB/ECHS1/MMUT/HADH/IVD/ALDH1B1/ACAA1/ACAA2/ABAT/AOX1/ALDH2/HMGCS2/ALDH6A1/EHHADH
REACTOME_SYNTHESIS_OF_BILE_ACIDS_AND_BILE_SALTS_VIA_7ALPHA_HYDROXYCHOLESTEROL	REACTOME_SYNTHESIS_OF_BILE_ACIDS_AND_BILE_SALTS_VIA_7ALPHA_HYDROXYCHOLESTEROL	24	-0.801753	-2.54571	8.68476e-08	6.03832e-06	5.06865e-06	1701	tags=67%, list=9%, signal=61%	NR1H4/AKR1C4/RXRA/CYP7B1/HSD17B4/AMACR/CYP27A1/ACOX2/SLC27A2/SCP2/BAAT/CYP7A1/ABCB11/AKR1D1/SLC27A5/CYP8B1
REACTOME_SULFUR_AMINO_ACID_METABOLISM	REACTOME_SULFUR_AMINO_ACID_METABOLISM	27	-0.779982	-2.54766	8.03613e-08	5.74698e-06	4.8241e-06	2673	tags=59%, list=14%, signal=51%	ETHE1/TSTD1/SLC25A10/GOT1/SUOX/BHMT2/CBS/GOT2/TST/ADI1/CTH/CSAD/MAT1A/CDO1/GADL1/BHMT
KEGG_PRIMARY_BILE_ACID_BIOSYNTHESIS	KEGG_PRIMARY_BILE_ACID_BIOSYNTHESIS	16	-0.90797	-2.54969	9.45741e-10	1.1836e-07	9.93526e-08	1701	tags=94%, list=9%, signal=85%	AKR1C4/CYP46A1/CH25H/CYP7B1/HSD17B4/AMACR/CYP27A1/ACOX2/SCP2/BAAT/CYP7A1/CYP39A1/AKR1D1/SLC27A5/CYP8B1
WP_FATTY_ACID_OMEGAOXIDATION	WP_FATTY_ACID_OMEGAOXIDATION	15	-0.937321	-2.57783	1e-10	1.92538e-08	1.61619e-08	1197	tags=100%, list=6%, signal=94%	ADH7/CYP2E1/CYP2D6/ALDH2/ADH6/ADH1A/CYP4A11/ADH1C/CYP1A1/ADH4/ADH1B/CYP2A6/CYP3A4/CYP1A2
WP_OXYSTEROLS_DERIVED_FROM_CHOLESTEROL	WP_OXYSTEROLS_DERIVED_FROM_CHOLESTEROL	46	-0.712018	-2.58946	4.23689e-10	6.2382e-08	5.23643e-08	1887	tags=61%, list=10%, signal=55%	DBP/ACOT1/ACOT2/AKR1C4/ACOT4/ACOT6/CYP46A1/CH25H/ACOT13/CYP7B1/AMACR/RORC/CYP27A1/ACOX2/SLC27A2/INSIG1/ACOT12/EPHX2/SCP2/BAAT/CYP7A1/NR1I2/CYP39A1/AKR1D1/SLC27A5/CYP8B1/ESR1/CYP3A4
KEGG_RETINOL_METABOLISM	KEGG_RETINOL_METABOLISM	64	-0.685855	-2.61264	1e-10	1.92538e-08	1.61619e-08	1217	tags=56%, list=6%, signal=53%	UGT1A1/ALDH1A1/ADH7/CYP2C19/CYP3A7/DGAT2/DHRS4/CYP2C18/DHRS4L2/UGT2B15/UGT1A4/RDH5/UGT2A1/ADH6/UGT1A3/CYP3A5/ADH1A/UGT2B7/CYP4A11/ADH1C/UGT2B10/CYP1A1/CYP26A1/CYP3A43/CYP4A22/ADH4/ADH1B/CYP2C9/RDH16/CYP2C8/CYP2B6/CYP2A6/CYP3A4/CYP1A2/CYP2A13/CYP2A7
KEGG_DRUG_METABOLISM_CYTOCHROME_P450	KEGG_DRUG_METABOLISM_CYTOCHROME_P450	70	-0.673045	-2.64701	1e-10	1.92538e-08	1.61619e-08	1785	tags=63%, list=9%, signal=57%	GSTO1/UGT2B17/MAOA/GSTK1/GSTA5/MGST2/FMO5/MAOB/UGT1A1/ADH7/GSTA2/CYP2C19/CYP3A7/CYP2C18/UGT2B15/CYP2E1/GSTA1/UGT1A4/GSTM5/AOX1/CYP2D6/FMO3/FMO4/UGT2A1/ADH6/UGT1A3/GSTZ1/CYP3A5/ADH1A/UGT2B7/ADH1C/UGT2B10/CYP3A43/ADH4/ADH1B/CYP2C9/CYP2C8/CYP2B6/CYP2A6/CYP3A4/GSTM1/CYP1A2/CYP2A13/CYP2A7
WP_OXIDATION_BY_CYTOCHROME_P450	WP_OXIDATION_BY_CYTOCHROME_P450	61	-0.701392	-2.65133	1e-10	1.92538e-08	1.61619e-08	1403	tags=62%, list=7%, signal=58%	CYP4Z1/CYP46A1/CYP2U1/CYP4F11/CYP7B1/CYP2C19/CYP27C1/CYP3A7/POR/CYP11B2/CYP2C18/CYP2J2/CYB5A/CYP4F12/CYP4V2/CYP11A1/CYP4F3/CYP2E1/CYP27A1/CYP2D6/CYP7A1/CYP3A5/CYP4F2/CYP4A11/CYP39A1/CYP1A1/CYP26A1/CYP3A43/CYP4A22/CYP2C9/CYP2C8/CYP2B6/CYP8B1/CYP2A6/CYP3A4/CYP1A2/CYP2A13/CYP2A7
KEGG_GLYCINE_SERINE_AND_THREONINE_METABOLISM	KEGG_GLYCINE_SERINE_AND_THREONINE_METABOLISM	31	-0.803119	-2.70321	1.31843e-10	2.35716e-08	1.97863e-08	1889	tags=68%, list=10%, signal=61%	ALAS2/GAMT/MAOA/GLDC/MAOB/GCAT/CBS/SHMT1/AGXT2/GLYCTK/CTH/PIPOX/GATM/SDS/ALAS1/AGXT/SARDH/DMGDH/DAO/BHMT/GNMT
REACTOME_PEROXISOMAL_LIPID_METABOLISM	REACTOME_PEROXISOMAL_LIPID_METABOLISM	29	-0.813884	-2.70919	1.94522e-10	3.24593e-08	2.72468e-08	2775	tags=86%, list=15%, signal=74%	ACBD5/ACOX3/ALDH3A2/DECR2/CROT/ACOT4/HACL1/ACOT6/CRAT/PHYH/HSD17B4/NUDT7/MLYCD/PECR/ECI2/ACOXL/ACOX1/AMACR/ACBD4/ACAA1/ACOX2/SLC27A2/SCP2/EHHADH/HAO2
WP_DISORDERS_OF_BILE_ACID_SYNTHESIS_AND_BILIARY_TRANSPORT	WP_DISORDERS_OF_BILE_ACID_SYNTHESIS_AND_BILIARY_TRANSPORT	20	-0.904358	-2.75098	1e-10	1.92538e-08	1.61619e-08	1030	tags=80%, list=5%, signal=76%	CYP7B1/HSD17B4/AMACR/SLCO1B1/CYP27A1/ACOX2/SLC27A2/SCP2/BAAT/ABCB4/CYP7A1/ABCB11/SLCO1B3/AKR1D1/SLC27A5/CYP8B1
REACTOME_PHASE_I_FUNCTIONALIZATION_OF_COMPOUNDS	REACTOME_PHASE_I_FUNCTIONALIZATION_OF_COMPOUNDS	104	-0.654075	-2.78	1e-10	1.92538e-08	1.61619e-08	1451	tags=56%, list=8%, signal=52%	PAOX/CYP46A1/CYP2U1/RXRA/CYP4F11/MAOB/ALDH1A1/ADH7/FDX1/CYP7B1/CES1/CYP2C19/MTARC1/BPHL/CYP3A7/POR/CMBL/CYP11B2/MTARC2/CYP2C18/EPHX1/ALDH1B1/CYP2J2/AADAC/CYP4F12/CYP4V2/CYP11A1/CYP4F3/CYP2E1/CYP27A1/CYP2D6/CES2/FMO3/ALDH2/ADH6/CES3/CYP7A1/CYP3A5/ADH1A/CYP4F2/CYP4A11/ADH1C/CYP39A1/CYP1A1/CYP26A1/CYP3A43/CYP4A22/ADH4/ADH1B/CYP2C9/CYP2C8/CYP2B6/CYP8B1/CYP2A6/CYP3A4/CYP1A2/CYP2A13/CYP2A7
WP_CONSTITUTIVE_ANDROSTANE_RECEPTOR_PATHWAY	WP_CONSTITUTIVE_ANDROSTANE_RECEPTOR_PATHWAY	31	-0.846137	-2.848	1e-10	1.92538e-08	1.61619e-08	1360	tags=58%, list=7%, signal=54%	RXRA/UGT1A1/GSTA2/CYP2C19/SULT1A1/FOXO1/PPARGC1A/SULT2A1/UGT1A4/ALAS1/NR1I3/EHHADH/CYP3A5/CYP4A11/CYP2C9/CYP2B6/CYP2A6/CYP3A4
REACTOME_PEROXISOMAL_PROTEIN_IMPORT	REACTOME_PEROXISOMAL_PROTEIN_IMPORT	63	-0.759213	-2.90629	1e-10	1.92538e-08	1.61619e-08	2547	tags=63%, list=14%, signal=55%	PEX13/PEX7/DDO/DECR2/CROT/PEX12/UBB/ECH1/PEX14/ACOT2/ACOT4/GSTK1/HACL1/PAOX/CRAT/HMGCL/PHYH/LONP2/HSD17B4/NUDT7/MLYCD/PECR/DHRS4/ECI2/ACOX1/AMACR/NOS2/ACAA1/PIPOX/ACOX2/SLC27A2/CAT/AGXT/EPHX2/SCP2/BAAT/HAO1/EHHADH/DAO/HAO2
KEGG_PEROXISOME	KEGG_PEROXISOME	78	-0.712483	-2.92358	1e-10	1.92538e-08	1.61619e-08	3523	tags=72%, list=19%, signal=59%	NUDT12/IDH1/PEX5/MVK/PEX16/PXMP4/PEX1/ABCD4/ACOX3/ABCD3/PEX13/PEX7/DDO/MPV17L/PEX3/DECR2/CROT/PEX12/PEX19/ECH1/PEX14/GSTK1/HACL1/PAOX/CRAT/PEX11A/HMGCL/PHYH/ACSL5/HSD17B4/MLYCD/SOD1/PECR/DHRS4/ECI2/ACOX1/AMACR/PXMP2/NOS2/ACAA1/PIPOX/ACOX2/ACSL6/SLC27A2/PEX11G/CAT/AGXT/EPHX2/SCP2/ACSL1/BAAT/HAO1/EHHADH/XDH/DAO/HAO2
KEGG_FATTY_ACID_METABOLISM	KEGG_FATTY_ACID_METABOLISM	42	-0.832332	-3.0384	1e-10	1.92538e-08	1.61619e-08	2761	tags=88%, list=15%, signal=75%	ACOX3/ALDH3A2/ACAT2/ACADVL/ADH5/ECI1/HADHB/ALDH9A1/ACADS/ADH7/CPT2/ACADSB/ACSL5/CPT1A/ACADM/ACAT1/ALDH7A1/ECI2/ECHS1/HADH/ALDH1B1/ACOX1/ACAA1/ACAA2/ACSL6/GCDH/ALDH2/ADH6/ACSL1/EHHADH/ACADL/ADH1A/CYP4A11/ADH1C/CYP4A22/ADH4/ADH1B
